# Supplementary material for: Functional glyco-metagenomics elucidates the role of glycan-related genes in environments
Source: BMC Bioinformatics. 2021 Oct 18;22:505. doi: 10.1186/s12859-021-04425-9 (PMC8522060; doi:10.1186/s12859-021-04425-9)
Supplement: Supplementary file 2 — Additional file 2: Table S1. List of bacterial taxonomy used in this study. Table S2. List of metagenomic samples used in this study. Table S3. Glycan-related genes predicted in each metagenome sample. Table S4. CAZy classification of predicted glycan-related genes in each metagenome sample. Table S5. Glycan-related genes perfectly matched to the dbCAN sequences. Table S6. GH families in each metagenome sample. A cell value is relative abundance in each sample. Table S7. GT families in each metagenome sample. A cell value is relative abundance in each sample. Table S8. Classification of substrates and properties of GH families. Table S9. Classification of specific- or general-properties of GT families. Table S10. Coverage of EC numbers on the KEGG pathway map “Starch and sucrose metabolism” (KEGG PATHWAY ko00500). [file 12859_2021_4425_MOESM2_ESM.xlsx]

## Sheet: Table 1
Supplementary Table 1
Phylum	Genus	Total genes	Cazyme genes
Actinomycetes	Bifidobacterium (bbru)	1985	83
	Corynebacterium (cgs)	3101	66
	Kocuria (krh)	2414	54
	Micrococcus (mlu)	2345	38
	Mycobacterium (mtu)	4111	94
	Nocardia (nfa)	5998	108
	Rhodococcus (rer)	6511	103
	Streptomyces (sgr)	7224	194
Firmicutes	Bacillus (bsu)	4422	130
	Paenibacillus (ppm)	6286	214
	Citrobacter (cko)	5151	88
	Clostridium (cbb)	3971	64
	Staphylococcus (saa)	2692	35
	Streptococcus (smb)	2098	55
	Acinetobacter (acb)	3469	43
	Ruminococcus (ral)	4104	175
	Veillonella (vpr)	1923	23
Bacteroidetes	Bacteroides (bfr)	4717	261
	Porphylomonas (pgi)	2015	52
	Prevotella (pit)	2460	48
	Flavobacterium (fps)	2556	62
Proteobacteria	Escherichia (eco)	4497	84
	Eubacterium (eel)	2830	72
	Burkholderia (bmu)	6372	111
	Gluconobacter (goh)	3806	77
	Pantoea (pam)	4349	105
	Rhizobium (ret)	6093	152
	Rhodobacter (rsq)	4466	84
	Marinobacter (mhc)	3845	62
	Aeromonas (asa)	4739	92
	Alteromonas (amac)	3941	102
	Enterococcus (efa)	3412	90
	Pseudomonas (pfe)	5962	85
	Sphingobium (ssy)	4121	70
	Vibrio (vce)	3946	63
Others	Fusobacterium (fnu)	2062	30
	Helicobacter (hpg)	1581	28
	Spirochaetes (sta)	2255	110
	Akkermansia (amu)	2240	109

## Sheet: Table 2
Supplementary Table 2
Metagenome sample ID	Environment	Accession number	Total reads	Definition
1	biofilm	SRR8200784	23660336	Acidic biofilm I Italy cave
2	biofilm	SRR2540949	157472854	marine biofilm
3	biofilm	SRR8191123	24741228	deep biosphere
4	biofilm	SRR8202337	22653430	Acidic biofilm I Italy cave
5	biofilm	SRR8203764	23412281	Acidic biofilm I Italy cave
6	biofilm	SRR2544004	144739126	marine biofilm
7	biofilm	SRR2544011	141472772	marine biofilm
8	biofilm	SRR2544012	170306638	marine biofilm
9	biofilm	SRR8194889	21447100	Acidic biofilm I Italy cave
10	biofilm	SRR6875158	3054366	Diamante lagoon
11	biofilm	SRR6875159	2440421	Diamante lagoon
12	biofilm	SRR6875160	2750479	Diamante lagoon
13	biofilm	SRR8197024	23600090	Acidic biofilm I Italy cave
14	deep sea	SRR2980464	1205094
15	deep sea	SRR2980513	1392870
16	deep sea	SRR2980514	1025248
17	deep sea	SRR2980517	1205094
18	deep sea	SRR2980520	1188148
19	deep sea	SRR3133481	37921113	Hydrothermal vent sediment
20	deep sea	SRR3133520	40711657	Hydrothermal vent sediment
21	deep sea	SRR3133521	42631596	Hydrothermal vent sediment
22	deep sea	SRR1735539	1053732	Hydrothermal vent sediment
23	deep sea	SRR1735540	1281088	Hydrothermal vent sediment
24	deep sea	SRR1735541	2044728	Hydrothermal vent sediment
25	deep sea	SRR3136141	33427250	Hydrothermal vent sediment at Indean Ocean
26	deep sea	SRR3136142	22250982	Hydrothermal vent sediment at Indean Ocean
27	deep sea	SRR3136143	27726803	Hydrothermal vent sediment at Indean Ocean
28	deep sea	SRR5210834	86090124	Hydrothermal vent sediment at Indean Ocean
29	deep sea	SRR2912946	54500000	Hydrothermal vent sediment at Indean Ocean
30	deep sea	SRR3738816	4709254	Deep sea in Red Sea
31	deep sea	SRR3738821	5436717	Deep sea in Red Sea
32	deep sea	SRR3109577	477466	marine sediment
33	deep sea	SRR3109578	1068860	marine sediment
34	deep sea	SRR3109579	1151551	marine sediment
35	deep sea	SRR3109580	1083427	marine sediment
36	deep sea	SRR3109581	2412114	marine sediment
37	deep sea	SRR3109594	1549567	marine sediment
38	deep sea	SRR3109595	1437289	marine sediment
39	deep sea	SRR3109596	3360487	marine sediment
40	deep sea	SRR3109598	3619193	marine sediment
41	deep sea	SRR3109599	3602897	marine sediment
42	deep sea	SRR3109600	2038367	marine sediment
43	gut	ERR1620260	33322190
44	gut	ERR1620262	30931298
45	gut	ERR1620263	29179768
46	gut	ERR1620264	27268477
47	gut	ERR1620265	26846595
48	gut	ERR1620266	30180186
49	gut	ERR1620267	29193536
50	gut	ERR1620268	31394812
51	gut	ERR1620269	37976366
52	gut	ERR1620270	24857880
53	gut	ERR1620271	26612286
54	gut	ERR1620272	25780247
55	gut	ERR1620273	24203355
56	gut	ERR1620274	24719959
57	gut	ERR1620275	26690643
58	gut	ERR1620276	27669197
59	gut	ERR1620277	19520954
60	gut	ERR1620278	30814114
61	gut	ERR1620279	24256462
62	gut	ERR1620280	30260318
63	gut	ERR1620281	25000604
64	gut	ERR1620282	32619756
65	gut	ERR1620283	28132475
66	gut	ERR1620284	22652885
67	gut	ERR1620285	30131682
68	gut	ERR1620286	30865935
69	gut	ERR1620287	25346212
70	gut	ERR1620288	38793472
71	gut	ERR1620289	30067266
72	gut	ERR1620290	32824889
73	gut	ERR1620291	26883143
74	gut	ERR1620292	24407435
75	gut	ERR1620293	29284831
76	gut	SRR6367587	23007942
77	gut	SRR6367588	9143312
78	gut	SRR6367589	28387148
79	hot spring	SRR6204325	811698
80	hot spring	SRR1297185	78635011
81	hot spring	SRR1297186	176792517
82	hot spring	SRR1297203	23280105
83	hot spring	SRR1297204	112149602
84	oli contaminated	SRR5352268	9934467	Jiangsu oil fileld
85	oli contaminated	SRR5352269	7995322	Jiangsu oil fileld
86	oli contaminated	SRR5352270	16785456	Jiangsu oil fileld
87	oli contaminated	SRR5352271	3846852	Jiangsu oil fileld
88	oli contaminated	SRR5352272	5102395	Jiangsu oil fileld
89	oli contaminated	SRR5352273	4581248	Jiangsu oil fileld
90	oli contaminated	DRR006240	1443611	North Sea oil pipeline
91	oli contaminated	SRR5099562	3790387	North Sea oil pipeline
92	oli contaminated	SRR5099563	4156727	North Sea oil pipeline
93	oli contaminated	SRR5099564	1347440	North Sea oil pipeline
94	oli contaminated	SRR5099565	3941991	North Sea oil pipeline
95	oral	SRR1781914	28936599	subgingival microbiome
96	oral	SRR1781969	19562058	subgingival microbiome
97	oral	SRR1781970	4703667	subgingival microbiome
98	oral	SRR1781983	27729702	subgingival microbiome
99	oral	SRR1783028	20319743	subgingival microbiome
100	oral	SRR1783032	11128937	subgingival microbiome
101	oral	SRR1783079	28591342	subgingival microbiome
102	oral	SRR1783718	15906765	subgingival microbiome
103	oral	SRR1779378	23838740	subgingival microbiome
104	oral	SRR1779403	34099098	subgingival microbiome
105	oral	SRR1779468	6319515	subgingival microbiome
106	oral	SRR1779479	8811165	subgingival microbiome
107	oral	SRR1779482	6885961	subgingival microbiome
108	oral	SRR1779488	20246395	subgingival microbiome
109	oral	SRR1779492	11375876	subgingival microbiome
110	oral	SRR1779495	3519883	subgingival microbiome
111	oral	SRR1779497	25066286	subgingival microbiome
112	oral	SRR1779502	28109281	subgingival microbiome
113	oral	SRR1779506	12834288	subgingival microbiome
114	oral	SRR1779511	3469981	subgingival microbiome
115	rhizosphere	SRR4027825	22600635	Miscanthus rhizosphere
116	rhizosphere	SRR4027826	28159231	Miscanthus rhizosphere
117	rhizosphere	SRR4027827	28152276	Miscanthus rhizosphere
118	rhizosphere	SRR4027828	28062297	Miscanthus rhizosphere
119	rhizosphere	SRR4027829	28605457	Miscanthus rhizosphere
120	rhizosphere	SRR4027830	28253652	Miscanthus rhizosphere
121	rhizosphere	SRR4027831	27716704	Miscanthus rhizosphere
122	rhizosphere	SRR4027832	28280099	Miscanthus rhizosphere
123	rhizosphere	SRR7268685	40119446
124	rhizosphere	SRR7268686	61493788
125	rhizosphere	SRR7268687	40193265
126	rhizosphere	SRR3989334	20101363	Forest soil
127	sea	ERR318618	78363621
128	sea	ERR318620	79459583
129	sea	ERR315858	37472639	3-7 m sea water in Tara Oceans
130	sea	ERR315859	37184688	3-7 m sea water in Tara Oceans
131	sea	ERR315860	36515588	3-7 m sea water in Tara Oceans
132	sea	ERR315861	37310366	3-7 m sea water in Tara Oceans
133	sea	ERR315863	81462943	3-7 m sea water in Tara Oceans
134	sea	ERR598943	36334542	3-7 m sea water in Tara Oceans
135	sea	ERR2092761	47177223	3-7 m sea water in Tara Oceans
136	sea	ERR2092762	46095869	3-7 m sea water in Tara Oceans
137	sea	ERR2092763	91509649	3-7 m sea water in Tara Oceans
138	sewage	SRR5486931	188416324	Bioreactor at Lawrence Berkeley National Lab
139	sewage	SRR1763381	22140268	Bioreactor at Lawrence Berkeley National Lab
140	sewage	SRR1763383	26104580	Bioreactor at Lawrence Berkeley National Lab
141	sewage	SRR1950686	27380769	Bioreactor at Lawrence Berkeley National Lab
142	sewage	SRR1950687	3030898	Bioreactor at Lawrence Berkeley National Lab
143	sewage	SRR1950688	6915002	Bioreactor at Lawrence Berkeley National Lab
144	skin	SRR1950686	5703077	EBI metagenomics 2017
145	skin	SRR1950687	10664184	EBI metagenomics 2017
146	skin	SRR1950688	4650989	EBI metagenomics 2017
147	skin	SRR1950689	9186682	EBI metagenomics 2017
148	skin	SRR1950690	7024319	EBI metagenomics 2017
149	skin	SRR1950691	6085523	EBI metagenomics 2017
150	skin	SRR1950692	9510760	EBI metagenomics 2017
151	skin	SRR1950693	7036812	EBI metagenomics 2017
152	skin	SRR1950694	9446931	EBI metagenomics 2017
153	skin	SRR1950695	13089509	EBI metagenomics 2017
154	skin	SRR1950696	5748913	EBI metagenomics 2017
155	skin	SRR1950697	8474283	EBI metagenomics 2017
156	skin	SRR1950698	4683439	EBI metagenomics 2017
157	skin	SRR1950699	4977369	EBI metagenomics 2017
158	skin	SRR1950700	6831417	EBI metagenomics 2017
159	soil	ERR1676589	38723597	Range land
160	soil	ERR1676590	38234577	Range land
161	soil	ERR1676591	47153165	Range land
162	soil	ERR1676592	42267875	Range land
163	soil	ERR1676593	42099348	Range land
164	soil	SRR5626779	1216121	Agriculture soil
165	soil	SRR5626780	1113982	Agriculture soil
166	soil	SRR5626781	1184351	Agriculture soil
167	soil	SRR5626782	1086826	Agriculture soil
168	soil	SRR5626783	870267	Agriculture soil
169	soil	SRR5626784	896997	Agriculture soil
170	soil	SRR5626785	842128	Agriculture soil
171	soil	SRR5626786	1269306	Agriculture soil
172	soil	SRR5626787	1194921	Agriculture soil
173	soil	SRR5626788	1209249	Agriculture soil
174	soil	SRR5626789	1208690	Agriculture soil
175	soil	SRR5626790	1222017	Agriculture soil
176	soil	SRR5626791	1032346	Agriculture soil
177	soil	SRR5626792	981208	Agriculture soil
178	soil	SRR5626793	1238566	Agriculture soil
179	soil	SRR5626794	809483	Agriculture soil
180	soil	SRR5626795	1741366	Agriculture soil
181	soil	SRR5626796	1007364	Agriculture soil
182	soil	SRR5626797	896817	Agriculture soil
183	soil	SRR5626798	759707	Agriculture soil
184	soil	SRR5626799	957218	Agriculture soil
185	soil	SRR5626800	1340232	Agriculture soil
186	soil	SRR5626801	904791	Agriculture soil
187	soil	SRR5626802	1350209	Agriculture soil
188	tumor gut	SRR5903321	86189791	corolectal cancer
189	tumor gut	SRR5903322	76641719	corolectal cancer
190	tumor gut	SRR5903323	60766708	corolectal cancer
191	tumor gut	SRR5903324	57819580	corolectal cancer
192	tumor gut	SRR5903325	58508092	corolectal cancer
193	tumor gut	SRR5903326	69818542	corolectal cancer
194	tumor gut	SRR5903327	63117344	corolectal cancer
195	tumor gut	SRR5903328	60188592	corolectal cancer
196	tumor gut	SRR5903329	54729731	corolectal cancer
197	tumor gut	SRR5903330	87375438	corolectal cancer
198	tumor gut	SRR5903331	85697970	corolectal cancer

## Sheet: Table 3
Supplementary Table 3
Metagenome sample ID	Environment	Total reads	Predicted genes counts	Ratio (%)
1	biofilm	23660336	7244	0.03
2	biofilm	157472854	120843	0.076
3	biofilm	24741228	4537	0.018
4	biofilm	22653430	4048	0.017
5	biofilm	23412281	4309	0.018
6	biofilm	144739126	106340	0.073
7	biofilm	141472772	13816	0.009
8	biofilm	170306638	130216	0.076
9	biofilm	21447100	4646	0.021
10	biofilm	3054366	1410	0.046
11	biofilm	2440421	1026	0.042
12	biofilm	2750479	1086	0.039
13	biofilm	23600090	1653	0.007
14	deep sea	1205094	6	0
15	deep sea	1392870	10	0
16	deep sea	1025248	9	0
17	deep sea	1205094	6	0
18	deep sea	1188148	7	0
19	deep sea	37921113	641107	1.69
20	deep sea	40711657	84659	0.207
21	deep sea	42631596	27097	0.063
22	deep sea	1053732	0	0
23	deep sea	1281088	5	0
24	deep sea	2044728	12	0
25	deep sea	33427250	129055	0.386
26	deep sea	22250982	54065	0.242
27	deep sea	27726803	24479	0.088
28	deep sea	86090124	7184	0.008
29	deep sea	54500000	97863	0.179
30	deep sea	4709254	12773	0.271
31	deep sea	5436717	16241	0.298
32	deep sea	477466	272	0.056
33	deep sea	1068860	539	0.05
34	deep sea	1151551	88	0.007
35	deep sea	1083427	75	0.006
36	deep sea	2412114	1319	0.054
37	deep sea	1549567	724	0.046
38	deep sea	1437289	660	0.045
39	deep sea	3360487	1349	0.04
40	deep sea	3619193	619	0.017
41	deep sea	3602897	612	0.016
42	deep sea	2038367	845	0.041
43	gut	33322190	1830728	5.494
44	gut	30931298	823002	2.66
45	gut	29179768	983542	3.37
46	gut	27268477	1907904	6.996
47	gut	26846595	623743	2.323
48	gut	30180186	612218	2.028
49	gut	29193536	1236793	4.236
50	gut	31394812	837571	2.667
51	gut	37976366	553558	1.457
52	gut	24857880	319153	1.283
53	gut	26612286	1387420	5.213
54	gut	25780247	2053914	7.967
55	gut	24203355	786336	3.248
56	gut	24719959	1576407	6.377
57	gut	26690643	303096	1.135
58	gut	27669197	1848582	6.681
59	gut	19520954	875640	4.485
60	gut	30814114	1234048	4.004
61	gut	24256462	800829	3.301
62	gut	30260318	783709	2.589
63	gut	25000604	907656	3.63
64	gut	32619756	556603	1.706
65	gut	28132475	629215	2.236
66	gut	22652885	1150106	5.077
67	gut	30131682	1079339	3.582
68	gut	30865935	416081	1.348
69	gut	25346212	206487	0.814
70	gut	38793472	723385	1.864
71	gut	30067266	1005629	3.344
72	gut	32824889	1261892	3.844
73	gut	26883143	624415	2.322
74	gut	24407435	1176244	4.819
75	gut	29284831	1048360	3.579
76	gut	23007942	217538	0.945
77	gut	9143312	153376	1.677
78	gut	28387148	575015	2.025
79	hot spring	811698	0	0
80	hot spring	78635011	488345	0.621
81	hot spring	176792517	1122046	0.634
82	hot spring	23280105	133708	0.574
83	hot spring	112149602	1752634	1.562
84	oli contaminated	9934467	0	0
85	oli contaminated	7995322	0	0
86	oli contaminated	16785456	2	1.2e-05
87	oli contaminated	3846852	4	0.0001
88	oli contaminated	5102395	2	3.9e-05
89	oli contaminated	4581248	0	0
90	oli contaminated	1443611	2	0.00013
91	oli contaminated	3790387	66061	1.742
92	oli contaminated	4156727	47636	1.145
93	oli contaminated	1347440	4988	0.37
94	oli contaminated	3941991	63364	1.607
95	oral	28936599	357504	1.235
96	oral	19562058	288762	1.476
97	oral	4703667	131176	2.788
98	oral	27729702	586867	2.116
99	oral	20319743	289539	1.424
100	oral	11128937	165532	1.487
101	oral	28591342	407931	1.426
102	oral	15906765	217090	1.364
103	oral	23838740	275428	1.155
104	oral	34099098	443093	1.299
105	oral	6319515	120219	1.902
106	oral	8811165	79223	0.899
107	oral	6885961	104333	1.515
108	oral	20246395	254234	1.255
109	oral	11375876	154600	1.359
110	oral	3519883	72103	2.048
111	oral	25066286	387821	1.547
112	oral	28109281	441892	1.572
113	oral	12834288	299455	2.333
114	oral	3469981	85954	2.477
115	rhizosphire	22600635	102	0
116	rhizosphire	28159231	278624	0.989
117	rhizosphire	28152276	273024	0.969
118	rhizosphire	28062297	278332	0.991
119	rhizosphire	28605457	276033	0.964
120	rhizosphire	28253652	276397	0.978
121	rhizosphire	27716704	239217	0.863
122	rhizosphire	28280099	277012	0.979
123	rhizosphire	40119446	69217	0.172
124	rhizosphire	61493788	62747	0.102
125	rhizosphire	40193265	58106	0.144
126	rhizosphire	20101363	370671	1.844
127	sea	78363621	232747	0.297
128	sea	79459583	233446	0.293
129	sea	37472639	67096	0.179
130	sea	37184688	105509	0.283
131	sea	36515588	104308	0.285
132	sea	37310366	67076	0.179
133	sea	81462943	133156	0.163
134	sea	36334542	77027	0.211
135	sea	47177223	140779	0.298
136	sea	46095869	89770	0.194
137	sea	91509649	155433	0.169
138	sewage	188416324	2160983	1.146
139	sewage	22140268	54480	0.246
140	sewage	26104580	167832	0.642
141	sewage	27380769	68925	0.251
142	sewage	3030898	41533	1.37
143	sewage	6915002	93197	1.347
144	skin	5703077	774	0.013
145	skin	10664184	141254	1.324
146	skin	4650989	697	0.014
147	skin	9186682	39235	0.427
148	skin	7024319	7802	0.111
149	skin	6085523	93196	1.531
150	skin	9510760	10490	0.11
151	skin	7036812	147747	2.099
152	skin	9446931	4461	0.047
153	skin	13089509	297173	2.27
154	skin	5748913	2065	0.035
155	skin	8474283	178986	2.112
156	skin	4683439	1616	0.034
157	skin	4977369	68462	1.375
158	skin	6831417	3652	0.053
159	soil	38723597	83847	0.216
160	soil	38234577	58299	0.152
161	soil	47153165	84297	0.178
162	soil	42267875	71257	0.168
163	soil	42099348	120949	0.287
164	soil	1216121	514	0.042
165	soil	1113982	777	0.069
166	soil	1184351	716	0.06
167	soil	1086826	600	0.055
168	soil	870267	386	0.044
169	soil	896997	451	0.05
170	soil	842128	415	0.049
171	soil	1269306	380	0.029
172	soil	1194921	941	0.078
173	soil	1209249	456	0.037
174	soil	1208690	521	0.043
175	soil	1222017	512	0.041
176	soil	1032346	551	0.053
177	soil	981208	384	0.039
178	soil	1238566	470	0.037
179	soil	809483	395	0.048
180	soil	1741366	553	0.031
181	soil	1007364	491	0.048
182	soil	896817	265	0.029
183	soil	759707	242	0.031
184	soil	957218	455	0.047
185	soil	1340232	987	0.073
186	soil	904791	408	0.045
187	soil	1350209	854	0.063
188	tumor gut	86189791	1250749	1.451
189	tumor gut	76641719	2103153	2.744
190	tumor gut	60766708	3458203	5.69
191	tumor gut	57819580	4607483	7.968
192	tumor gut	58508092	3439981	5.879
193	tumor gut	69818542	4741499	6.791
194	tumor gut	63117344	2599446	4.118
195	tumor gut	60188592	2869459	4.767
196	tumor gut	54729731	1143187	2.088
197	tumor gut	87375438	6224432	7.123
198	tumor gut	85697970	2984626	3.482

## Sheet: Table 4
Supplementary Table 4
Metagenome sample ID	Environment	GH	GT	CE	PL	CBM	AA
1	biofilm	1302	5020	462	9	451
2	biofilm	36073	60982	12171	48	11551	18
3	biofilm	1082	2855	286	3	304	7
4	biofilm	1033	2473	317	3	222
5	biofilm	1301	2437	297	8	265	1
6	biofilm	32096	54715	9290	18	10220	1
7	biofilm	4368	6683	1208	2	1555
8	biofilm	44726	61254	10363	17	13852	4
9	biofilm	973	2925	405	28	315
10	biofilm	823	582	1		4
11	biofilm	618	381	18	1	8
12	biofilm	705	375			6
13	biofilm	317	1100	120	2	114
14	deep sea		5		1
15	deep sea	4	2		2	2
16	deep sea	3	2	1	2	1
17	deep sea		5		1
18	deep sea	3	3	1
19	deep sea	138591	315318	11178	118359	55034	2627
20	deep sea	83832	662	16	65	72	12
21	deep sea	17579	7492	594	340	1071	21
22	deep sea
23	deep sea	1	3				1
24	deep sea	2	9				1
25	deep sea	68467	42655	4679	1979	10931	344
26	deep sea	53108	716	41	53	116	31
27	deep sea	9860	10944	962	525	2015	173
28	deep sea	2658	3335	473	15	700	3
29	deep sea	24465	62871	3860	353	6132	182
30	deep sea	6584	274	22		5893
31	deep sea	8390	336	29	1	7485
32	deep sea	103	149	5		15
33	deep sea	282	196	23	1	37
34	deep sea	37	37	5		9
35	deep sea	27	35	5	1	7
36	deep sea	647	582	9	3	78
37	deep sea	349	230	12	4	128	1
38	deep sea	323	212	9	4	111	1
39	deep sea	671	468	45	17	147	1
40	deep sea	258	259	32	3	67
41	deep sea	258	263	25	2	64
42	deep sea	397	325	30	10	82	1
43	gut	1299506	272595	78557	74498	105572
44	gut	538396	194581	19055	9106	61677	187
45	gut	623391	218924	37529	27742	75245	711
46	gut	1386855	226847	75576	110345	108277	4
47	gut	440165	95379	22104	27612	38481	2
48	gut	351127	182483	27347	3700	47409	152
49	gut	834938	233870	47166	44982	75741	96
50	gut	512107	205164	36493	19927	63855	25
51	gut	319392	161506	20246	4787	47195	432
52	gut	205165	74347	12338	6301	21001	1
53	gut	951807	241758	38556	55301	99916	82
54	gut	1471748	267212	79799	115202	119947	6
55	gut	400131	287478	36939	1011	60724	53
56	gut	1103466	249754	52220	65718	105237	12
57	gut	143869	114003	14844	2185	27933	262
58	gut	1323266	262409	70186	81692	111029
59	gut	632560	121582	34717	29925	56854	2
60	gut	784199	268333	63025	41658	76831	2
61	gut	385699	293169	38619	7944	75332	66
62	gut	537419	130743	36415	29196	49932	4
63	gut	636259	159235	27409	21329	63416	8
64	gut	350308	126554	23681	19616	36444
65	gut	377967	176739	21531	3306	49667	5
66	gut	791228	204947	35540	36229	82159	3
67	gut	731071	214957	37227	29283	66799	2
68	gut	223272	130798	18193	6044	37771	3
69	gut	118850	61629	8042	3441	14523	2
70	gut	477793	144827	27615	21672	51477	1
71	gut	682446	184322	45058	32150	61653
72	gut	794676	287047	50731	35104	94156	178
73	gut	287355	238012	29881	6866	61848	453
74	gut	797372	223837	46554	39140	69341
75	gut	719904	174824	40843	37984	74791	14
76	gut	138083	48038	7316	1088	23011	2
77	gut	99274	27275	3079	273	23475
78	gut	362455	120265	13333	2973	75987	2
79	hot spring
80	hot spring	135468	300512	6133	111	45996	125
81	hot spring	311662	690932	13668	8	105718	58
82	hot spring	37166	82307	1607	2	12622	4
83	hot spring	631517	872221	39069	18945	190586	296
84	oli contaminated
85	oli contaminated
86	oli contaminated		2
87	oli contaminated	3				1
88	oli contaminated	2
89	oli contaminated
90	oli contaminated	1				1
91	oli contaminated	27716	28820	1335	53	8123	14
92	oli contaminated	25152	11040	1091	2	10351
93	oli contaminated	2655	1297	128		908
94	oli contaminated	28556	23940	1356	11	9455	46
95	oral	157284	148664	15239	1276	35040	1
96	oral	136935	113133	12101	1467	25125	1
97	oral	68502	43244	4756	230	14444
98	oral	262415	224106	18584	1122	80640
99	oral	130495	115062	12980	1892	29105	5
100	oral	76555	64272	6444	1422	16839
101	oral	167411	168077	15313	580	56549	1
102	oral	98378	87425	9473	802	21011	1
103	oral	116955	120326	12995	1800	23352
104	oral	186090	194648	21668	2947	37737	3
105	oral	55076	42881	4409	341	17511	1
106	oral	34788	31309	3337	531	9258
107	oral	50182	40151	3697	713	9588	2
108	oral	124990	96183	8741	1675	22639	6
109	oral	75769	58545	4981	914	14388	3
110	oral	36467	26107	2254	417	6858
111	oral	163233	170371	18472	1269	34475	1
112	oral	195151	184752	18655	2128	41206
113	oral	129310	126563	9501	951	33130
114	oral	29014	38652	3689	1091	13508
115	rhizosphire	94	4	1		3
116	rhizosphire	124518	113101	8062	6391	26397	155
117	rhizosphire	121158	111410	7986	6312	26003	155
118	rhizosphire	123889	113426	7918	6435	26497	167
119	rhizosphire	123008	112561	7946	6400	25977	141
120	rhizosphire	123051	112381	8183	6418	26237	127
121	rhizosphire	106187	97442	6853	5389	23221	125
122	rhizosphire	123257	112972	8056	6428	26165	134
123	rhizosphire	34442	19495	2790	735	11596	159
124	rhizosphire	30401	20528	2541	734	8284	259
125	rhizosphire	28819	16407	2328	654	9738	160
126	rhizosphire	151361	150313	22108	2040	42464	2385
127	sea	69042	137453	8080	96	17775	301
128	sea	68966	137903	8059	105	18125	288
129	sea	22108	37704	2803	274	3988	219
130	sea	34406	56189	5239	639	8826	210
131	sea	34341	55158	5012	649	8922	226
132	sea	21901	37895	2898	257	3874	251
133	sea	43948	76098	6010	309	6224	567
134	sea	22809	46601	3979	69	3404	165
135	sea	54749	66601	8283	648	10353	145
136	sea	32699	45450	6089	715	4685	132
137	sea	55992	80694	9885	994	7770	98
138	sewage	1073379	801702	79622	1612	204667	1
139	sewage	21502	25605	2902	315	3821	335
140	sewage	56351	95108	4177	574	8667	2955
141	sewage	29901	29135	2289	205	7235	160
142	sewage	21351	16257	1354	62	2509
143	sewage	48005	36498	2952	147	5595
144	skin	327	286	68	67	26
145	skin	67914	46498	10128	1327	15136	251
146	skin	399	250	9	24	12	3
147	skin	19047	12778	2725	327	4339	19
148	skin	2349	3490	233	1468	248	14
149	skin	50527	26988	3747	1591	8268	2075
150	skin	3722	4090	539	1860	259	20
151	skin	83346	38189	6245	2560	15319	2088
152	skin	2266	1640	401	100	54
153	skin	179934	69226	14510	6415	27003	85
154	skin	819	905	262	58	21
155	skin	107713	42278	8609	3767	16495	124
156	skin	1111	402	50	13	15	25
157	skin	31741	25341	2603	1091	5438	2248
158	skin	2170	1121	163	155	38	5
159	soil	44439	23568	2985	1412	11316	127
160	soil	30375	16491	2144	623	8554	112
161	soil	43520	23233	3151	1173	12993	227
162	soil	37995	19405	2766	756	10239	96
163	soil	63868	33155	4204	1931	17562	229
164	soil	246	181	21	3	58	5
165	soil	367	275	37	6	91	1
166	soil	343	248	39	6	79	1
167	soil	288	219	30	2	59	2
168	soil	186	144	18	5	31	2
169	soil	208	157	12	4	68	2
170	soil	214	116	24	5	53	3
171	soil	177	148	27	3	24	1
172	soil	431	292	41	33	136	8
173	soil	231	145	23	5	52
174	soil	228	193	17	10	72	1
175	soil	239	178	22	11	60	2
176	soil	251	207	21	12	58	2
177	soil	191	133	12	5	41	2
178	soil	227	163	23	10	46	1
179	soil	208	134	18	2	32	1
180	soil	278	178	33	9	55
181	soil	279	128	24	9	49	2
182	soil	129	96	10	2	28
183	soil	118	87	10	5	22
184	soil	232	129	27	4	57	6
185	soil	489	298	42	14	138	6
186	soil	214	104	28	13	48	1
187	soil	437	258	39	21	91	8
188	tumor gut	767088	274623	47251	24479	137200	108
189	tumor gut	1465395	319463	83072	47263	187929	31
190	tumor gut	2353789	609442	146219	118302	230398	53
191	tumor gut	3388180	532416	194000	190775	302062	50
192	tumor gut	2503236	468271	107308	138208	222912	46
193	tumor gut	3524093	591060	150422	185261	290642	21
194	tumor gut	1849614	400656	102355	67306	179479	36
195	tumor gut	2034078	396381	126725	128534	183701	40
196	tumor gut	782999	206965	40597	35946	76600	80
197	tumor gut	4496148	709925	253093	444508	320709	49
198	tumor gut	2077949	480561	110953	119688	195465	10

## Sheet: Table 5
Supplementary Table 5
Metagenome sample ID	Environment	Predicted genes counts	Exact match counts	Ratio (%)
1	biofilm	7244	257	3.547
2	biofilm	120843	4613	3.817
3	biofilm	4537	169	3.724
4	biofilm	4048	250	6.175
5	biofilm	4309	144	3.341
6	biofilm	106340	4524	4.254
7	biofilm	13816	537	3.886
8	biofilm	130216	4453	3.419
9	biofilm	4646	189	4.068
10	biofilm	1410	29	2.056
11	biofilm	1026	19	1.851
12	biofilm	1086	26	2.394
13	biofilm	1653	51	3.085
14	deep sea	6	2	33.33
15	deep sea	10	2	20
16	deep sea	9	5	55.55
17	deep sea	6	2	33.33
18	deep sea	7	2	28.57
19	deep sea	641107	535722	83.56
20	deep sea	84659	55408	65.44
21	deep sea	27097	11359	41.91
22	deep sea	0	0	0
23	deep sea	5	2	40
24	deep sea	12	1	8.333
25	deep sea	129055	65079	50.42
26	deep sea	54065	33535	62.02
27	deep sea	24479	12589	51.42
28	deep sea	7184	432	6.013
29	deep sea	97863	25622	26.18
30	deep sea	12773	9223	72.2
31	deep sea	16241	11477	70.66
32	deep sea	272	40	14.7
33	deep sea	539	173	32.09
34	deep sea	88	18	20.45
35	deep sea	75	18	24
36	deep sea	1319	228	17.28
37	deep sea	724	254	35.08
38	deep sea	660	234	35.45
39	deep sea	1349	443	32.83
40	deep sea	619	103	16.63
41	deep sea	612	89	14.54
42	deep sea	845	342	40.47
43	gut	1830728	1245206	68.01
44	gut	823002	563188	68.43
45	gut	983542	736606	74.89
46	gut	1907904	1411509	73.98
47	gut	623743	375108	60.13
48	gut	612218	442043	72.2
49	gut	1236793	970443	78.46
50	gut	837571	560390	66.9
51	gut	553558	381577	68.93
52	gut	319153	151594	47.49
53	gut	1387420	1119101	80.66
54	gut	2053914	1690375	82.3
55	gut	786336	681478	86.66
56	gut	1576407	1317700	83.58
57	gut	303096	208114	68.66
58	gut	1848582	1580757	85.51
59	gut	875640	587351	67.07
60	gut	1234048	1002693	81.25
61	gut	800829	706654	88.24
62	gut	783709	573192	73.13
63	gut	907656	730421	80.47
64	gut	556603	364949	65.56
65	gut	629215	296008	47.04
66	gut	1150106	882512	76.73
67	gut	1079339	820191	75.99
68	gut	416081	326810	78.54
69	gut	206487	103520	50.13
70	gut	723385	608816	84.16
71	gut	1005629	716593	71.25
72	gut	1261892	1043386	82.68
73	gut	624415	495894	79.41
74	gut	1176244	964417	81.99
75	gut	1048360	821111	78.32
76	gut	217538	99669	45.81
77	gut	153376	99295	64.73
78	gut	575015	366282	63.69
79	hot spring	0	0	0
80	hot spring	488345	48757	9.984
81	hot spring	1122046	113876	10.14
82	hot spring	133708	12803	9.575
83	hot spring	1752634	1107628	63.19
84	oli contaminated	0	0	0
85	oli contaminated	0	0	0
86	oli contaminated	2	0	0
87	oli contaminated	4	0	0
88	oli contaminated	2	0	0
89	oli contaminated	0	0	0
90	oli contaminated	2	2	100
91	oli contaminated	66061	13877	21
92	oli contaminated	47636	19561	41.06
93	oli contaminated	4988	2475	49.61
94	oli contaminated	63364	24331	38.39
95	oral	357504	204523	57.2
96	oral	288762	159044	55.07
97	oral	131176	77374	58.98
98	oral	586867	402559	68.59
99	oral	289539	168505	58.19
100	oral	165532	124186	75.02
101	oral	407931	238324	58.42
102	oral	217090	124191	57.2
103	oral	275428	170548	61.92
104	oral	443093	236435	53.36
105	oral	120219	77204	64.21
106	oral	79223	44181	55.76
107	oral	104333	70254	67.33
108	oral	254234	155017	60.97
109	oral	154600	104220	67.41
110	oral	72103	57952	80.37
111	oral	387821	230931	59.54
112	oral	441892	247159	55.93
113	oral	299455	187841	62.72
114	oral	85954	66195	77.01
115	rhizosphire	102	0	0
116	rhizosphire	278624	80335	28.83
117	rhizosphire	273024	72565	26.57
118	rhizosphire	278332	80571	28.94
119	rhizosphire	276033	69866	25.31
120	rhizosphire	276397	75594	27.34
121	rhizosphire	239217	55617	23.24
122	rhizosphire	277012	76663	27.67
123	rhizosphire	69217	8561	12.36
124	rhizosphire	62747	7905	12.59
125	rhizosphire	58106	6595	11.34
126	rhizosphire	370671	267082	72.05
127	sea	232747	89210	38.32
128	sea	233446	88330	37.83
129	sea	67096	19889	29.64
130	sea	105509	45599	43.21
131	sea	104308	44539	42.69
132	sea	67076	19649	29.29
133	sea	133156	32487	24.39
134	sea	77027	15034	19.51
135	sea	140779	37751	26.81
136	sea	89770	28332	31.56
137	sea	155433	47798	30.75
138	sewage	2160983	736433	34.07
139	sewage	54480	9258	16.99
140	sewage	167832	55107	32.83
141	sewage	68925	7933	11.5
142	sewage	41533	22086	53.17
143	sewage	93197	52699	56.54
144	skin	774	523	67.57
145	skin	141254	115601	81.83
146	skin	697	419	60.11
147	skin	39235	32204	82.07
148	skin	7802	5663	72.58
149	skin	93196	71895	77.14
150	skin	10490	7439	70.91
151	skin	147747	117348	79.42
152	skin	4461	3214	72.04
153	skin	297173	245614	82.65
154	skin	2065	1430	69.24
155	skin	178986	149598	83.58
156	skin	1616	931	57.61
157	skin	68462	45471	66.41
158	skin	3652	2238	61.28
159	soil	83847	10847	12.93
160	soil	58299	4738	8.127
161	soil	84297	7941	9.42
162	soil	71257	6104	8.566
163	soil	120949	18713	15.47
164	soil	514	26	5.058
165	soil	777	34	4.375
166	soil	716	33	4.608
167	soil	600	30	5
168	soil	386	43	11.13
169	soil	451	22	4.878
170	soil	415	14	3.373
171	soil	380	18	4.736
172	soil	941	53	5.632
173	soil	456	18	3.947
174	soil	521	38	7.293
175	soil	512	21	4.101
176	soil	551	33	5.989
177	soil	384	12	3.125
178	soil	470	28	5.957
179	soil	395	19	4.81
180	soil	553	23	4.159
181	soil	491	20	4.073
182	soil	265	12	4.528
183	soil	242	7	2.892
184	soil	455	31	6.813
185	soil	987	94	9.523
186	soil	408	23	5.637
187	soil	854	47	5.503
188	tumor gut	1250749	488624	39.06
189	tumor gut	2103153	817607	38.87
190	tumor gut	3458203	1824949	52.77
191	tumor gut	4607483	2491081	54.06
192	tumor gut	3439981	1789099	52
193	tumor gut	4741499	2573419	54.27
194	tumor gut	2599446	1304086	50.16
195	tumor gut	2869459	1420821	49.51
196	tumor gut	1143187	563272	49.27
197	tumor gut	6224432	2900315	46.59
198	tumor gut	2984626	1694524	56.77

## Sheet: Table 6
Supplementary Table 6
Metagenome sample ID	GH0	GH1	GH2	GH3	GH4	GH5	GH6	GH7	GH8	GH9	GH10	GH11	GH12	GH13	GH14	GH15	GH16	GH17	GH18	GH19	GH20	GH21	GH22	GH23	GH24	GH25	GH26	GH27	GH28	GH29	GH30	GH31	GH32	GH33	GH34	GH35	GH36	GH37	GH38	GH39	GH40	GH41	GH42	GH43	GH44	GH45	GH46	GH47	GH48
1	0.0346394	0.00965361	0.00227144	0.0193072	0.000567859	0	0	0	0.00113572	0.000567859	0.00113572	0	0	0.0210108	0	0.0107893	0.00170358	0.0187394	0.000567859	0	0.000567859	0	0	0.0664395	0.0760931	0.000567859	0	0	0.000567859	0.000567859	0.000567859	0.00795003	0	0	0	0	0.000567859	0	0	0.00227144	0	0	0	0.0028393	0	0	0	0	0
2	0.00222407	0.000792929	0.00172124	0.00959251	0.00779392	9.66987e-05	1.93397e-05	0	0	5.80192e-05	0	0	0	0.0127449	0	0.000193397	7.7359e-05	0.15613	3.86795e-05	0.00071557	0.000154718	0	0	0.0289129	0.000290096	0.00181794	0	0.000135378	9.66987e-05	0.000328776	7.7359e-05	0.000348115	3.86795e-05	0.000270756	0	0.000116038	5.80192e-05	3.86795e-05	0.000290096	0.000116038	0	0	9.66987e-05	0.000116038	1.93397e-05	0	0	0	0
3	0.0364964	0.00218978	0.00218978	0.0306569	0.000729927	0	0.000729927	0	0	0.000729927	0.000729927	0	0	0.0262774	0	0.0116788	0	0.0467153	0.00364964	0	0.00948905	0	0	0.0832117	0.0773723	0.000729927	0	0.000729927	0.000729927	0.00218978	0	0.0313869	0	0	0	0	0	0	0.000729927	0	0	0	0.000729927	0.00145985	0	0	0	0	0
4	0.0745008	0.00614439	0.00614439	0.0215054	0	0.00460829	0	0	0.00230415	0.0015361	0.00384025	0	0	0.0545315	0	0.0145929	0.000768049	0.0337942	0.000768049	0	0.000768049	0	0	0.06298	0.0506912	0.000768049	0	0	0	0	0	0.0030722	0	0	0	0	0	0	0	0.0030722	0	0	0	0.00230415	0	0	0	0	0
5	0.0802311	0.00898588	0.00834403	0.0616175	0	0	0	0	0.000641849	0.0012837	0.0012837	0	0	0.0519897	0	0.00834403	0.0012837	0.0263158	0.00256739	0	0.00962773	0	0	0.0616175	0.00577664	0	0	0	0.00834403	0.00449294	0.0012837	0.00770218	0	0.0012837	0	0	0	0	0	0.00320924	0	0	0.000641849	0.0166881	0	0	0	0	0
6	0.00241078	0.000753369	0.00137759	0.0141203	0.00585475	2.15248e-05	6.45745e-05	0	0	6.45745e-05	0	0	0	0.00934177	0	0.000172199	0.000990142	0.148371	4.30496e-05	0.00114082	0.000193723	0	0	0.0392397	0.00165741	0.00165741	0	6.45745e-05	8.60993e-05	0.000430496	0	0.000172199	0.000129149	0.000322872	0	6.45745e-05	0.000129149	6.45745e-05	0.000473546	6.45745e-05	0	0	0.000150674	0.000107624	0	0	0	0	0
7	0.000475436	0	0.000633914	0.00412044	0.000316957	0.000158479	0.000158479	0	0	0	0	0	0	0.0107765	0	0.014897	0	0.0966719	0	0.00174326	0	0	0	0.0155309	0	0.000158479	0.000316957	0	0.000158479	0	0	0.000158479	0	0.000475436	0	0	0	0	0	0.000158479	0	0	0	0	0	0	0	0	0
8	0.00055219	1.57769e-05	0.000283983	0.00602676	0.000157769	3.15537e-05	0	0	0	3.15537e-05	1.57769e-05	0	0	0.0105863	0	0.0239966	7.88843e-05	0.063912	4.73306e-05	0.00179856	6.31074e-05	0	0	0.020431	9.46611e-05	7.88843e-05	0	4.73306e-05	0.000110438	9.46611e-05	3.15537e-05	0.000268206	0	0.000157769	0	9.46611e-05	0.000126215	1.57769e-05	0.000173545	0	0	0	3.15537e-05	0.000173545	0	0	0	0	0
9	0.0464037	0.00232019	0.00232019	0.0286156	0.000773395	0	0	0	0	0.00232019	0	0	0	0.0502707	0	0.00309358	0	0.0139211	0	0	0.000773395	0	0	0.058778	0.0170147	0	0	0	0	0	0	0.00309358	0.000773395	0	0	0	0	0	0.00154679	0	0	0	0	0.00309358	0	0	0	0	0
10	0	0	0	0	0	0	0	0	0	0	0	0	0	0.0462428	0	0.417341	0.00115607	0	0	0	0	0	0	0	0	0	0	0	0	0	0	0	0.00231214	0	0	0	0.0208092	0	0	0	0	0	0.0554913	0.00231214	0	0	0	0	0
11	0	0	0	0	0	0	0	0	0	0	0	0	0	0.031348	0	0.393417	0	0	0	0	0	0	0	0.0031348	0	0	0	0	0	0	0	0.0015674	0	0	0	0	0.0329154	0	0	0	0	0	0.0940439	0	0	0	0	0	0
12	0	0	0	0.0013459	0	0	0	0	0	0	0	0	0	0.051144	0	0.457604	0	0	0	0	0	0	0	0.0013459	0	0	0	0	0	0	0	0	0.00672948	0	0	0	0.0201884	0	0	0	0	0	0.0659489	0	0	0	0	0	0
13	0.0280374	0.0046729	0.00233645	0.0186916	0	0	0	0	0	0.00700935	0.00233645	0	0	0.0327103	0	0.00934579	0	0.00934579	0	0	0.00233645	0	0	0.0350467	0.135514	0	0	0	0	0	0	0.00233645	0.00233645	0	0	0	0.00233645	0	0.00233645	0	0	0	0	0.00233645	0	0	0	0	0
14	NaN	0	0	0	0	0	0	0	0	0	0	0	0	0	0	0	0	0	0	0	0	0	0	0	0	0	0	0	0	0	0	0	0	0	0	0	0	0	0	0	0	0	0	0	0	0	0	0	0
15	0	0	0	0	0	0	0	0	0	0	0	0	0	0.2	0.4	0	0	0	0	0	0	0	0	0	0	0	0	0	0	0	0	0	0	0	0	0	0	0	0	0	0	0	0	0	0	0	0	0	0
16	0	0	0	0	0	0	0	0	0	0	0	0	0	0.25	0	0	0	0	0	0	0	0	0	0	0	0	0	0	0	0	0	0	0	0	0	0	0	0	0	0	0	0	0	0	0	0	0	0	0
17	NaN	0	0	0	0	0	0	0	0	0	0	0	0	0	0	0	0	0	0	0	0	0	0	0	0	0	0	0	0	0	0	0	0	0	0	0	0	0	0	0	0	0	0	0	0	0	0	0	0
18	0	0	0	0	0	0	0	0	0	0	0	0	0	0	0	0	0	0	0.25	0	0	0	0	0	0	0	0	0	0	0	0.25	0	0	0	0	0.25	0	0	0	0	0	0	0	0	0	0	0	0	0
19	0.178907	0.000621773	0.000765762	0.075889	0.000157079	6.54497e-06	0.000569413	0	7.19947e-05	5.23598e-05	5.23598e-05	0	0	0.000294524	0.000189804	0.000634862	7.85397e-05	0.0430921	0.00841684	0.0111657	0.000425423	0	0	0.215546	0.0649392	5.89048e-05	0	0.00132208	5.23598e-05	1.96349e-05	0	0.000975201	0.000130899	3.92698e-05	0	8.50847e-05	7.19947e-05	0.0350811	0.000137444	5.23598e-05	0	0	3.27249e-05	6.54497e-06	0	0	6.54497e-06	2.61799e-05	0
20	4.76877e-05	9.53755e-05	0.983262	0.000667628	4.76877e-05	1.19219e-05	0	0	0	8.34535e-05	2.38439e-05	0	0	4.76877e-05	0	2.38439e-05	1.19219e-05	0.000107297	8.34535e-05	3.57658e-05	8.34535e-05	0	0	0.000906067	0.000321892	1.19219e-05	0	0.000226517	7.15316e-05	5.96097e-05	0	0.0102052	4.76877e-05	2.38439e-05	0	5.96097e-05	7.15316e-05	2.38439e-05	2.38439e-05	1.19219e-05	0	0	0	1.19219e-05	0	0	1.19219e-05	0	0
21	0.0120985	0.00672743	0.0348307	0.0218099	0.00390625	0.000271267	0.0023329	0.000271267	0.00965712	0.000217014	0.000488281	0	0	0.00173611	0.00113932	0.0116102	0.000922309	0.00531684	0.0039605	0.00840929	0.00401476	0	0	0.0521918	0.00428602	0.000325521	5.42535e-05	0.618598	0.000488281	0.00580512	0	0.00444878	0.00206163	0.0104167	0	0.00113932	0.00135634	0.00189887	0.0192057	0.00103082	0	0	0.000922309	0.000434028	0	0	0.000217014	0.000542535	0
22	NaN	0	0	0	0	0	0	0	0	0	0	0	0	0	0	0	0	0	0	0	0	0	0	0	0	0	0	0	0	0	0	0	0	0	0	0	0	0	0	0	0	0	0	0	0	0	0	0	0
23	0	0	0	0	0	0	0	0	0	0	0	0	0	0	0	0	0	0	0	0	1	0	0	0	0	0	0	0	0	0	0	0	0	0	0	0	0	0	0	0	0	0	0	0	0	0	0	0	0
24	0	0	0	0	0	0	0	0	0	0	0	0	0	0	0	0.5	0	0	0	0	0	0	0	0	0	0	0	0	0	0	0	0	0	0	0	0	0	0	0	0	0	0	0	0	0	0	0	0	0
25	0.0406698	0.00141439	0.158772	0.106463	4.79455e-05	7.19183e-05	0.0112312	0	0.00841444	0.0002637	9.58911e-05	0	0	5.99319e-05	0.000347605	0.0184351	0.000371578	0.0305653	0.000203769	0.00746752	0.000155823	0	0	0.131347	9.58911e-05	3.59592e-05	0	9.58911e-05	0.000455483	0.00261303	0.000107877	0.000539387	0.000143837	0.0222707	0	0.00207364	0.000335619	0	0.000191782	0.00254111	0	0	1.19864e-05	1.19864e-05	0	0	0	4.79455e-05	0
26	0.000319627	0.000451238	0.990016	0.000639254	0.000282024	0.000169214	0	0	1.88016e-05	5.64048e-05	5.64048e-05	0	0	9.40079e-05	7.52063e-05	0.000263222	0.00011281	0.000263222	0.000319627	0.000131611	0.000150413	0	0	0.000902476	0.000188016	5.64048e-05	0	0	0.000338429	1.88016e-05	0	0.000376032	9.40079e-05	3.76032e-05	0	0.000131611	9.40079e-05	3.76032e-05	7.52063e-05	1.88016e-05	0	0	1.88016e-05	5.64048e-05	0	0	0	1.88016e-05	0
27	0.0325801	0.0433796	0.097831	0.134223	0.0154279	0.00108903	0.000453762	0	0.00517288	0.00462837	0.00308558	0	0	0.0057174	0.00508213	0.0336691	0.0117978	0.0110718	0.00735094	0.0107995	0.0222343	0	0	0.104184	0.00880298	0.000726019	0	0.00127053	0.00344859	0.00245031	9.07523e-05	0.0155186	0.0123423	0.00671567	0	0.0173337	0.0138851	0.00471912	0.00980125	0.00326708	0	0	0.000272257	9.07523e-05	0	0	0.00217806	0.00127053	0
28	0.0083468	0.000269251	0.00673129	0.00726979	0.00161551	0.00323102	0	0	0	0	0	0	0	0.00807754	0	0.0821217	0.00484653	0	0.00323102	0.000269251	0.00134626	0	0	0.0360797	0.0094238	0.00134626	0	0	0	0.00242326	0.000269251	0.00161551	0.000269251	0.000538503	0	0	0.00161551	0.000269251	0.0360797	0.000269251	0	0	0.000807754	0.000269251	0	0	0	0	0
29	0.0347718	0.00460638	0.00886088	0.0329484	0.00719747	0.000639775	0	0	0.00134353	0.00076773	0.000223921	3.19887e-05	0	0.00847702	0.00191932	0.000927673	0.00742139	0.00025591	0.00495825	0.014139	0.00409456	0	0	0.159624	0.0019833	0.000159944	0	6.39775e-05	0.00367871	0.00150347	3.19887e-05	0.0103644	0.000703752	0.011484	0	9.59662e-05	0.00457439	0.00339081	0.00700553	9.59662e-05	0	0	0.00358274	0.000383865	0	0	0	0.00188734	0
30	0.000611901	0.000152975	0.000688389	0.000305951	0.000458926	0	0	0	0.000152975	0	0	0	0	0.000229463	0	0.000305951	0	7.64877e-05	0.000382438	7.64877e-05	0	0	0	0.00099434	7.64877e-05	0.000152975	0	0	0	0	0	0.000152975	0	0.000152975	0	0	7.64877e-05	0.000229463	0.000305951	0	0	0	0	0	0	0	0	0	0
31	0.000481435	0.000782331	0.000782331	0.000361076	0.000361076	0	0	0	0.000240717	0	0	0	0	0.000300897	0	0.000361076	0	6.01793e-05	0.000240717	0.000240717	0	0	0	0.0014443	0	0	0	0	0	6.01793e-05	0	0.000300897	6.01793e-05	0.000120359	0	0	0.000120359	0.000300897	0.000661973	0	0	0	0	0	0	0	0	0	0
32	0.0588235	0	0.0504202	0.0504202	0.0168067	0	0	0	0	0	0	0	0	0.0588235	0	0.0504202	0	0	0	0	0.00840336	0	0	0.0840336	0.0504202	0	0	0	0	0	0	0	0	0.0336134	0	0.00840336	0	0	0.0504202	0	0	0	0	0	0	0	0	0	0
33	0.0359281	0	0.0538922	0.0269461	0.00898204	0.00898204	0	0	0.0179641	0	0.00299401	0	0	0.00598802	0	0.011976	0	0	0.00598802	0.00299401	0.00898204	0	0	0.0778443	0.00299401	0.00898204	0	0	0	0.00299401	0	0.011976	0	0.0179641	0	0.00299401	0	0	0.00299401	0	0	0	0	0.00898204	0	0	0	0	0
34	0.170732	0	0	0	0	0.0487805	0	0	0	0	0	0	0	0.0731707	0	0	0.0243902	0	0.0243902	0.0243902	0	0	0	0.0243902	0	0	0	0	0	0.0487805	0	0	0	0	0	0	0	0	0.0731707	0	0	0	0	0	0	0	0	0	0
35	0.166667	0	0	0	0	0.0333333	0	0	0	0	0	0	0	0.1	0	0	0.0333333	0	0.0333333	0.0333333	0	0	0	0.0666667	0	0	0	0	0	0.0333333	0	0	0	0	0	0	0	0	0.0333333	0	0	0	0	0	0	0	0	0	0
36	0.0225166	0.010596	0.0198675	0.010596	0.0119205	0.00529801	0	0	0	0	0	0	0	0.00927152	0	0.00662252	0	0	0.0013245	0.0013245	0.0145695	0	0	0.010596	0	0	0	0.0013245	0	0.0211921	0	0.00397351	0	0.00529801	0	0.00397351	0.0013245	0	0.00529801	0	0	0	0.00264901	0.0013245	0	0	0	0	0
37	0.0357895	0.00842105	0.0231579	0.0147368	0.0147368	0.00210526	0.00210526	0	0	0.00210526	0	0	0	0.00631579	0	0.0105263	0	0	0	0.00631579	0.0105263	0	0	0.0652632	0.00631579	0.00210526	0	0	0	0.0105263	0	0.00631579	0.00631579	0.0231579	0	0	0.00421053	0.00210526	0.0126316	0.00210526	0	0	0.00421053	0.00421053	0	0	0	0.00210526	0
38	0.033557	0.00894855	0.0246085	0.01566	0.01566	0.00223714	0.00223714	0	0	0.00447427	0	0	0	0.00671141	0	0.0111857	0	0	0	0.00671141	0.00894855	0	0	0.0604027	0.00894855	0.00223714	0	0	0	0.00671141	0	0.00671141	0.00671141	0.0246085	0	0	0.00223714	0.00223714	0.00894855	0.00223714	0	0	0.00447427	0.00447427	0	0	0	0.00223714	0
39	0.0264271	0.00317125	0.02537	0.0116279	0.00739958	0.00211416	0.00105708	0	0.00105708	0.00105708	0	0	0	0.0116279	0	0.0200846	0.00211416	0	0.00317125	0.00528541	0.00528541	0	0	0.0528541	0.00105708	0.00317125	0	0	0.00528541	0.00317125	0	0.0116279	0.00317125	0.00951374	0	0.00422833	0.00634249	0	0.0105708	0.00105708	0	0	0.00105708	0.00105708	0	0	0	0	0
40	0.0588235	0.00619195	0.0433437	0.00928793	0.0216718	0.00619195	0.00309598	0	0	0.00309598	0	0	0	0.0278638	0	0.0123839	0	0	0.0123839	0	0.00928793	0	0	0.0495356	0.0309598	0.00309598	0	0	0	0.0247678	0	0.0154799	0.00309598	0.00928793	0	0	0.00309598	0	0.0154799	0	0	0	0	0.00309598	0	0	0	0	0
41	0.0424242	0.0030303	0.0272727	0.0151515	0.0545455	0	0	0	0	0.0030303	0	0	0	0.0242424	0	0.0151515	0.0030303	0	0.0030303	0	0.00909091	0	0	0.0242424	0.0242424	0	0	0	0.0030303	0.0121212	0.00606061	0.0030303	0.00909091	0.0030303	0	0	0.0030303	0	0	0	0	0	0.0030303	0.00606061	0	0	0	0	0
42	0.0313808	0.0104603	0.041841	0.0209205	0.0167364	0.00627615	0	0	0	0	0	0	0	0.0125523	0	0.0251046	0.00209205	0	0.0041841	0	0.0146444	0	0	0.0460251	0.00209205	0.00209205	0	0	0	0.0292887	0	0.0167364	0	0.0188285	0	0.0041841	0.0041841	0.00627615	0.0230126	0	0	0	0	0.00209205	0	0	0	0	0
43	0.00396363	0.00376285	0.132541	0.0453986	0.00126628	2.07701e-06	5.53869e-06	0	0.00076434	0.00141444	0.00136529	2.76935e-06	1.38467e-06	0.00881414	6.92337e-07	0.00302413	0.00251457	0	0.00535038	3.66938e-05	0.0494141	0	0	0.0146069	0.00159999	0.00276104	0.0013009	0.00403563	0.035314	0.0242927	0.0126178	0.0230195	0.0075437	0.0159798	0	0.00685829	0.0180194	8.86191e-05	0.00200778	6.92337e-07	0	0	0.00469612	0.00024301	0	0	0	0	0
44	0.0154122	0.0281588	0.122845	0.0387367	0.0136796	0.00318961	0	0	0.00178834	0.001692	0.000327919	0	0	0.00988998	0	0.000285662	0.00874564	0	0.0163757	0.000403983	0.0538937	0	0	0.039756	0.00229205	0.00157367	0.00180525	0.00463144	0.00586874	0.0269046	3.38061e-06	0.039041	0.0127905	0.0157384	0	0.018803	0.0365055	0.00264195	0.0177161	0.000530756	0	0	0.00718211	0.00055104	0	0	0	0	0
45	0.0175557	0.0316741	0.0992103	0.0676834	0.0182847	0.00543806	0.000493713	0	0.0036018	0.000473503	0.0022347	5.77442e-06	0	0.00633454	0	0.00167747	0.00203548	1.44361e-06	0.0139568	0.00269377	0.0245095	0	0	0.0697363	0.00851872	0.00422399	0.00183049	0.00183338	0.0101009	0.00908172	0.00277028	0.0299967	0.0201989	0.0136478	0	0.010137	0.0209077	0.00697117	0.0106769	9.67216e-05	0	0	0.00969525	0.000801201	0	0	0	0	0
46	0.0150013	0.00132617	0.125713	0.0632125	0.000927674	0.00796416	1.29383e-05	0	0.000207659	0.00274744	0.00496442	1.22914e-05	0	0.0086156	0	0.00223703	0.00807995	0	0.010568	3.55803e-05	0.0354483	0	0	0.00742334	0.00129447	0.00220727	0.00051365	0.00544443	0.0272331	0.0140458	0.00116639	0.0319957	0.00777138	0.0132436	0	0.00857614	0.0123826	8.66864e-05	0.00552788	3.29926e-05	0	0	0.0075139	0.00156747	0	0	0	0	0
47	0.0130033	0.00469789	0.096591	0.0501482	0.00847658	0.00743917	4.07626e-06	0	0.00273313	0.0031326	0.00234792	1.83432e-05	0	0.0152636	0	0.00034852	0.00328954	0	0.0105473	7.33727e-05	0.0357019	0	0	0.00810156	0.0015449	0.00412314	0.000546219	0.00390709	0.0173282	0.0178397	0.00492208	0.025817	0.011548	0.0107899	0	0.00628967	0.0267953	1.6305e-05	0.00510144	4.07626e-06	0	0	0.00657501	0.00125549	0	0	0	0	0
48	0.0142065	0.0455114	0.104993	0.0657555	0.0321977	1.24334e-05	4.47604e-05	0	0.00583626	0.000166608	9.44942e-05	0	0	0.0126896	0	0.000176555	0.000833041	2.48669e-06	0.00529914	0.00542098	0.00894462	0	0	0.0965408	0.00788032	0.00459789	0.000253642	0.00135773	0.00421991	0.00490624	0.000753467	0.032695	0.0255035	0.00200925	0	0.00235987	0.0186029	0.0145596	0.0220818	2.23802e-05	0	0	0.00115134	0.000228775	0	0	0	0	0
49	0.0105931	0.012501	0.132257	0.0454528	0.00894539	2.10703e-05	6.32109e-05	0	0.000816474	0.00911501	0.00238832	1.15887e-05	0	0.00672353	0	0.00200589	0.00789293	0	0.0121765	0.000527811	0.0321838	0	0	0.0227001	0.00563841	0.00461123	0.00132005	0.00314369	0.019431	0.0173314	1.15887e-05	0.0265096	0.00564052	0.00852714	0	0.00819213	0.0380624	0.00183311	0.00705855	1.47492e-05	0	0	0.00438683	0.0011536	0	0	0	0	0
50	0.0107559	0.0282411	0.106501	0.04889	0.0207438	7.62952e-05	0.000708698	0	0.0048422	0.00352484	0.00440647	0	0	0.00765835	0	0.00103931	0.0031298	0	0.0054763	0.00141401	0.0185652	0	0	0.0409722	0.00792792	0.00545257	0.000983361	0.00147335	0.0139858	0.0119309	6.7818e-05	0.0311573	0.0173105	0.00631385	0	0.00737182	0.0166222	0.00898249	0.0104168	0.000389953	0	0	0.00720736	0.000359435	0	0	0	0	0
51	0.0138371	0.0357259	0.0855459	0.0555232	0.0309604	0.000489396	0.000918643	0	0.00582901	0.000647971	0.00070812	0	0	0.0111167	0	0.000475726	0.00130414	2.73406e-06	0.0213666	0.00365543	0.0183674	0	0	0.0646522	0.016582	0.004801	0.000765536	0.00169238	0.0041503	0.0101598	0.00134516	0.0327212	0.0159122	0.00438269	0	0.00460415	0.0213284	0.0128801	0.0203113	0.000590556	0	0	0.00549819	9.56919e-05	0	0	0	0	0
52	0.00491656	0.00817742	0.0879125	0.0668265	0.00444049	0.000193798	0	0	0.00195062	0.00199696	0.000880515	0	0	0.0192407	0	0.000707783	0.00357262	0	0.00853131	0.000223289	0.020315	0	0	0.0169531	0.00547689	0.01084	0.00285641	0.00355155	0.0199696	0.0150994	2.1065e-05	0.0248524	0.0124199	0.00532522	0	0.00759602	0.0182086	0.000572967	0.00584342	0.000134816	0	0	0.00427197	0.00025278	4.21299e-06	0	0	0	0
53	0.012383	0.00513696	0.138986	0.0538813	0.00272757	2.8158e-06	0.000107939	0	0.000680485	0.00222636	0.00042894	0	0	0.007093	0	0.000324756	0.00772656	0	0.0198843	0.0007781	0.0415894	0	0	0.0140527	0.00171013	0.00346719	0.00157309	0.00709019	0.0157375	0.0237381	5.1623e-05	0.0274512	0.0102551	0.00767963	0	0.0106447	0.0146309	0.000882284	0.0132239	3.00352e-05	0	0	0.00578835	0.00134032	3.7544e-06	0	0	0	0
54	0.0142866	0.000864162	0.129945	0.0486963	0.000694003	6.07709e-07	1.0331e-05	0	4.92244e-05	0.00126464	0.00421446	6.6848e-06	0	0.00630072	0	0.00232752	0.00714666	0	0.0125297	3.58548e-05	0.0404613	0	0	0.00778414	0.000780906	0.00179456	0.00220841	0.00587837	0.0294939	0.0190559	0.000912171	0.0263557	0.00833351	0.0128713	0	0.00899287	0.0162283	8.20407e-05	0.00551313	1.82313e-06	0	0	0.00628979	0.000890293	0	0	0	0	0
55	0.017363	0.0832542	0.0473951	0.0278272	0.0352126	0.00252496	0.00316936	0	0.0087605	4.21178e-06	1.05294e-05	0	0	0.00166576	0	6.31766e-06	2.31648e-05	0	0.000221118	0.00707578	0.000364319	0	0	0.0823444	0.0635136	0.0139831	2.10589e-06	8.42355e-06	0.000589649	0.000183212	6.31766e-06	0.0517901	0.0125953	0.000164259	0	0.00497832	0.0151287	0.0215159	0.0247168	0	0	0	8.21296e-05	0.00108243	0	0	0	0	0
56	0.00871803	0.00352597	0.127725	0.0532625	0.00275156	4.07156e-06	0.000246737	0	0.000764639	0.00383297	0.00246004	6.5145e-06	0	0.00790779	0	0.00258544	0.0081928	0	0.00855028	0.00127114	0.0430543	0	0	0.0130559	0.00192259	0.00182243	0.00196656	0.00626125	0.025786	0.0229465	0.000332239	0.0303584	0.00789964	0.0135664	0	0.0107774	0.0125966	0.0014112	0.00893301	0.000114004	0	0	0.00454061	0.000748353	0	0	0	0	0
57	0.00941345	0.0624463	0.0806156	0.0367415	0.051925	5.92414e-06	0	0	0.00664688	2.36965e-05	2.36965e-05	0	0	0.0091054	0	5.92414e-06	0.000456158	5.92414e-06	0.026007	0.00283766	0.0029206	0	0	0.0883466	0.0193838	0.0102369	2.96207e-05	0.000207345	0.00113743	0.00200236	0.000556869	0.0408706	0.0118364	0.0005154	0	0.00196681	0.00346562	0.0173459	0.0330271	5.92414e-06	0	0	0.00178316	0.000231041	0	0	0	0	0
58	0.00723267	0.00189084	0.126613	0.0380985	0.000949791	7.39399e-06	6.65459e-05	0	0.000213081	0.00136722	0.00325067	5.37745e-06	0	0.0082322	0	0.00276401	0.00381194	6.72181e-07	0.00779192	0.000144519	0.0470022	0	0	0.0096021	0.00308262	0.00191504	0.00114472	0.00575857	0.0398549	0.0202568	1.34436e-06	0.0216758	0.00662905	0.0139054	0	0.00691876	0.0159125	0.00042549	0.00352223	5.37745e-06	0	0	0.00500371	0.000615718	0	0	0	0	0
59	0.00333296	0.00232896	0.137741	0.0425276	0.00320516	6.67445e-05	2.13014e-05	0	0.00181488	0.00208186	0.00484821	0	0	0.00741716	0	0.00177086	0.00513365	0	0.00343805	0.000184612	0.0398195	0	0	0.01125	0.00372775	0.00176944	0.00120708	0.00498312	0.0275655	0.0263101	4.26029e-06	0.0216309	0.0080562	0.0162289	0	0.0104732	0.0139567	5.25435e-05	0.00351332	9.94067e-06	0	0	0.00518619	0.000140589	0	0	0	0	0
60	0.00350336	0.00499751	0.128816	0.0292013	0.00201921	2.22013e-06	0.000148749	0	0.000432925	0.000477327	0.00248099	2.22013e-06	0	0.00829884	0	0.00344675	0.0021624	1.11006e-06	0.010277	0.000162069	0.0417317	0	0	0.0213332	0.00450797	0.00377866	0.000224233	0.00377755	0.0337859	0.023469	1.7761e-05	0.0257657	0.00810347	0.01528	0	0.00553145	0.0139879	0.00103902	0.00516957	0.000129877	0	0	0.00766277	0.00033857	0	0	0	0	0
61	0.015609	0.077971	0.0638802	0.032326	0.0680182	0.0135622	2.11447e-06	0	0.0117839	7.18919e-05	2.11447e-06	0	0	0.000452496	0	6.34341e-06	4.22894e-06	0	0.0114858	0.00408727	0.00029814	0	0	0.0749706	0.00678956	2.96026e-05	2.11447e-06	6.34341e-06	0.000230477	8.88077e-05	6.34341e-06	0.0351932	0.0279512	0.000389062	0	8.45788e-06	0.0219334	0.0225339	0.00975616	5.07473e-05	0	0	0.0244137	7.82353e-05	0	0	0	0	0
62	0.00613273	0.00433915	0.115505	0.0484974	0.00179358	0.00133614	2.63278e-05	0	0.00307541	0.00929535	0.00392449	0	0	0.00982355	0	0.00196307	0.0056868	0	0.0152635	8.55653e-05	0.0414712	0	0	0.0190514	0.00371715	0.00281543	0.00144967	0.00484102	0.0254886	0.0206525	1.15184e-05	0.0244848	0.00653258	0.00936117	0	0.00596818	0.0133745	0.000337325	0.00846767	0.000172776	0	0	0.00376981	0.000322515	1.64549e-06	0	0	0	0
63	0.0124084	0.00544909	0.116976	0.0412848	0.00304462	0.00151592	1.4194e-06	0	0.000248396	0.00294526	0.000650087	2.83881e-06	0	0.0110827	0	0.00174729	0.00411201	0	0.0266337	5.39374e-05	0.0497402	0	0	0.0119514	0.0015216	0.00336967	0.000699766	0.00756968	0.024286	0.0211974	0.00478481	0.0263441	0.00642138	0.00996706	0	0.00545477	0.0157951	0.000187361	0.0159584	0.000117811	0	0	0.00316101	0.000242718	0	0	0	0	0
64	0.00742388	0.00676883	0.110356	0.0459104	0.00992745	8.1881e-05	6.94748e-05	0	0.00238447	0.00649589	0.00108182	4.96248e-06	0	0.0119273	0	0.00196266	0.00674153	0	0.00945849	0.000151356	0.0297352	0	0	0.0192321	0.00578377	0.00620559	0.00160784	0.00365239	0.0272887	0.0203487	0.000116618	0.0199666	0.0108951	0.00855284	0	0.00556294	0.0270034	0.000578129	0.00474662	8.1881e-05	0	0	0.00439676	0.000372186	0	0	0	0	0
65	0.0154939	0.0119983	0.118656	0.0297283	0.00490214	1.63561e-05	2.33658e-05	0	0.00120568	0.000254687	0.000196273	0	0	0.0172743	0	0.000238331	0.0149144	7.00974e-06	0.0114843	0.000252351	0.0640807	0	0	0.0234522	0.00210292	0.00363104	0.000341141	0.00738593	0.00647233	0.0307097	4.67316e-06	0.0502622	0.00669664	0.0269805	0	0.0229522	0.0399415	0.0010538	0.00680412	7.00974e-06	0	0	0.00686253	0.00018459	0	0	0	0	0
66	0.00974649	0.003109	0.133845	0.0582218	0.00167109	1.94313e-05	2.62893e-05	0	0.000512071	0.00475952	0.00215916	4.57206e-06	0	0.0130201	0	0.00144249	0.00714499	0	0.0116519	4.34346e-05	0.0437935	0	0	0.0121057	0.0026015	0.00268723	0.00346334	0.00517214	0.0208189	0.0257899	2.05743e-05	0.0282233	0.00888123	0.0124051	0	0.0133618	0.0176676	0.000212601	0.0105066	5.48647e-05	0	0	0.00494468	0.000489211	0	0	0	0	0
67	0.00975237	0.00556374	0.10982	0.0745148	0.00431531	1.21798e-06	0.000333727	0	0.00112054	0.0182916	0.00166011	6.0899e-06	0	0.0117754	0	0.003062	0.00558688	4.87192e-06	0.0132358	0.000457961	0.0391008	0	0	0.0191844	0.00383542	0.00278309	0.00376112	0.00347368	0.0139605	0.0135184	0.000275264	0.0340133	0.00968538	0.00903133	0	0.00970731	0.0152296	0.00253827	0.016299	0.000207057	0	0	0.0026077	0.000416549	2.07057e-05	0	0	0	2.43596e-06
68	0.0189957	0.0502091	0.0694564	0.0427679	0.041426	0.000259222	0	0	0.00672072	0.00134567	0.000228726	0	0	0.0128658	0	0.000537505	0.00118556	3.81209e-06	0.0190452	0.0219767	0.00992669	0	0	0.0402672	0.00321741	0.00729635	0.000350713	0.00148672	0.0128887	0.00610697	0.00184124	0.0379151	0.0223046	0.00980471	0	0.002333	0.0310495	0.00972465	0.0142382	0.000190605	0	0	0.016331	0.000198229	0	0	0	0	0
69	0.0066916	0.0444711	0.0704711	0.0713652	0.024964	0.00149018	0.000255459	0	0.00728767	9.2249e-05	0.00023417	0	0	0.0161861	0	0.000113537	0.000553494	7.09607e-06	0.00367577	0.00131277	0.00287391	0	0	0.0529438	0.0109634	0.0214798	0.00865721	0.000312227	0.00808952	0.00493887	0.000305131	0.0299596	0.0287746	0.00183788	0	0.00155404	0.021863	0.00700382	0.0154269	5.67686e-05	0	0	0.00406605	0.000134825	0	0	0	0	0
70	0.00610329	0.00785389	0.122833	0.037766	0.00456144	1.28182e-05	2.56364e-05	0	0.00155466	9.15585e-06	0.00238968	3.66234e-06	0	0.0112324	0	0.00275774	0.00379602	0	0.00713607	0.000683026	0.040077	0	0	0.0225783	0.0040066	0.00428311	0.000635416	0.00357627	0.032018	0.0185589	0.0110658	0.0205732	0.00783924	0.0109669	0	0.00451566	0.0184893	0.00234756	0.00712691	3.66234e-06	0	0	0.00693647	0.000243546	0	0	0	0	0
71	0.00245388	0.00780992	0.132827	0.0424234	0.00748602	0.00140703	7.77364e-06	0	0.00222197	0.000698332	0.00419647	0	0	0.00821804	0	0.00211443	0.00212868	0	0.00575897	0.000632256	0.0385352	0	0	0.015121	0.00423534	0.00261842	0.000229322	0.00399695	0.0328281	0.0255766	0.00013863	0.0208178	0.0113625	0.0139563	0	0.00724503	0.0100358	0.00335174	0.00458386	0	0	0	0.00611656	0.000180089	0	0	0	0	0
72	0.00574742	0.01718	0.134668	0.0398314	0.0184483	2.26276e-06	0.00080215	0	0.00213379	0.00299137	0.00044237	0	0	0.007225	0	0.00249357	0.00618526	0	0.0109009	0.000856456	0.0402534	0	0	0.031044	0.00764588	0.00362155	0.00109405	0.00302192	0.028056	0.0270298	9.05105e-06	0.0274145	0.0101236	0.0131998	0	0.00755424	0.019298	0.00503691	0.0129079	8.48536e-05	0	0	0.0059522	0.000108613	0	0	2.14963e-05	0	0
73	0.0140271	0.054332	0.0708192	0.04157	0.0401062	1.75302e-05	0.000520063	0	0.00825966	0.0014667	8.76511e-06	0	2.9217e-06	0.00618233	2.9217e-06	2.9217e-06	0.00152513	8.76511e-06	0.0316684	0.00543145	0.00543437	0	0	0.0927086	0.00747664	0.0102318	3.21387e-05	0.000116868	0.000858981	0.00209486	0.000268797	0.0647625	0.0144507	0.000727504	5.84341e-06	0.000838529	0.00935238	0.0187778	0.0266401	0.000417804	0	0	0.00274932	8.76511e-05	0	0	0	0	0
74	0.0115742	0.0082967	0.121296	0.0462934	0.00831552	2.21452e-06	0.000506018	0	0.00171515	0.00128996	0.00264857	4.42904e-06	0	0.00562045	0	0.00205729	0.00465824	5.5363e-06	0.00932978	0.00101979	0.033705	0	0	0.02333	0.0105887	0.00266296	0.000697574	0.00430946	0.0252843	0.0190493	0.000451762	0.032291	0.00756702	0.0112254	0	0.00755594	0.0128232	0.00365839	0.00660259	0.000108512	0	0	0.00712854	0.00102532	0	0	0	0	0
75	0.00722731	0.00964301	0.130895	0.0645315	0.00500448	1.23628e-06	2.71982e-05	0	0.00031278	0.000975428	0.00130799	0	0	0.0115926	1.23628e-06	0.00143656	0.00439128	1.23628e-06	0.00945015	0.000257147	0.0307043	0	0	0.0197459	0.00130552	0.0067192	0.000675011	0.00551382	0.028636	0.0188026	1.23628e-06	0.0226017	0.0152669	0.0118646	0	0.00926965	0.0185492	0.000119919	0.00388069	6.18142e-06	0	0	0.00486972	0.00133519	0	0	0	0	0
76	0.000917251	0.0313885	0.102588	0.0546313	0.00411898	0.00223832	0	0	0.00193834	0.000455741	0.000657652	0	0	0.0176066	0	7.49954e-05	0.00081918	0	0.00334018	4.03821e-05	0.00996285	0	0	0.0138972	0.00231909	0.0166663	0.0036517	0.00256138	0.0099167	0.00541697	0.000392284	0.0319423	0.0193084	0.00201334	0	0.00406129	0.0271253	5.19199e-05	0.00359401	0.00203064	0	0	0.0150164	0.00132107	0	0	0	0	5.76888e-06
77	0.00113856	0.0170555	0.0902519	0.0645847	0.00220071	0.000764135	0	0	0.0046765	0.00177279	0.000129903	0	0	0.0150305	0	0.000175751	0.000725928	0	0.00120733	5.34894e-05	0.00590676	0	0	0.0167116	0.000748852	0.0128757	0.00264391	0.000848189	0.00615128	0.00283494	2.2924e-05	0.0226413	0.0201197	0.00283494	0	0.00926895	0.0270427	8.40548e-05	0.00932244	0.000550177	0	0	0.0285404	0.0011462	1.52827e-05	0	0	0	0
78	0.00196084	0.0177474	0.0801728	0.0641994	0.00294017	0.00220187	0	0	0.00313777	0.0086533	0.00109659	0	0	0.0269392	0	0.000373492	0.00123339	0	0.00377835	3.04005e-05	0.00848175	0	0	0.0155021	0.000684012	0.0197951	0.0100691	0.00140494	0.00662949	0.0040259	8.90302e-05	0.0243682	0.022377	0.00210415	0	0.00322029	0.030077	9.55446e-05	0.00662298	0.00120516	0	0	0.0170569	0.000138974	0.000128117	0	0	0	6.5144e-06
79	NaN	0	0	0	0	0	0	0	0	0	0	0	0	0	0	0	0	0	0	0	0	0	0	0	0	0	0	0	0	0	0	0	0	0	0	0	0	0	0	0	0	0	0	0	0	0	0	0	0
80	0.00241492	0.00893463	0.000994036	0.00436791	0.00184774	7.60145e-05	0	0	0.00133902	0.000403462	7.01672e-05	5.84727e-06	0.00984095	0.00129225	0.000239738	0.0254298	0.000654894	0.0003216	0.000210502	0.000988189	0.00148521	0	0	0.232949	0.000111098	0	0	3.50836e-05	0.000444392	0.000842007	3.50836e-05	0.00906327	8.7709e-05	0	0	0.00326278	0.00159046	2.33891e-05	0.0112794	6.432e-05	0	0	0.00145012	3.50836e-05	0	0	0	1.16945e-05	0
81	0.00215574	0.00925014	0.000845538	0.00433434	0.00180026	0.000121879	2.53915e-06	0	0.00152095	0	0	2.53915e-06	0.00991793	0.0013102	0	0.0258689	2.53915e-06	1.52349e-05	0.000213289	0.000949644	0.00137114	0	0	0.235062	8.37921e-05	0	0	7.61746e-06	0.000307238	0.000873469	5.84005e-05	0.00900892	0	0	0	0.00154127	0.00164283	0	0.0113043	8.63312e-05	0	0	0.00141685	1.77741e-05	0	0	0	0	0
82	0.00186638	0.00812301	0.000827147	0.00386002	0.0016755	0.000127253	0	0	0.00139979	0	0	0.000169671	0.00935313	0.00125133	0	0.0250265	0	0	0.00019088	0.000848356	0.00154825	0	0	0.231283	0.00019088	0	0	0	0.000296925	0.00078473	2.12089e-05	0.00850477	0	0	0	0.00152704	0.00156946	0	0.0110498	0.000106045	0	0	0.001421	2.12089e-05	0	0	0	0	0
83	0.00209267	0.00435153	0.40598	0.0809391	0.00350319	1.44521e-06	0	0	0.00173425	0	0	0.155917	0.00112004	5.20276e-05	0	0.00700639	0	1.44521e-06	0.00254791	0.00380235	9.82744e-05	0	4.33564e-06	0.0877489	0.00663352	0.000534728	0	0	0.000124288	0.00279938	0	0.00338469	0	0	0	0	0.000319392	0.00244241	0.00290777	0.000179206	0	0	0	0.000757291	0	0	0	0	0
84	NaN	0	0	0	0	0	0	0	0	0	0	0	0	0	0	0	0	0	0	0	0	0	0	0	0	0	0	0	0	0	0	0	0	0	0	0	0	0	0	0	0	0	0	0	0	0	0	0	0
85	NaN	0	0	0	0	0	0	0	0	0	0	0	0	0	0	0	0	0	0	0	0	0	0	0	0	0	0	0	0	0	0	0	0	0	0	0	0	0	0	0	0	0	0	0	0	0	0	0	0
86	NaN	0	0	0	0	0	0	0	0	0	0	0	0	0	0	0	0	0	0	0	0	0	0	0	0	0	0	0	0	0	0	0	0	0	0	0	0	0	0	0	0	0	0	0	0	0	0	0	0
87	0	0	0	0	0	0	0	0	0	0	0	0	0	0.333333	0	0	0	0	0	0	0	0	0	0.666667	0	0	0	0	0	0	0	0	0	0	0	0	0	0	0	0	0	0	0	0	0	0	0	0	0
88	0	0	0	0	0	0	0	0	0	0	0	0	0	0	0	0	0	0	0	0	0	0	0	0	0	0	0	0	0	0	0	0	0	0	0	0	0	0	0	0	0	0	0	0	0	0	0	0	0
89	NaN	0	0	0	0	0	0	0	0	0	0	0	0	0	0	0	0	0	0	0	0	0	0	0	0	0	0	0	0	0	0	0	0	0	0	0	0	0	0	0	0	0	0	0	0	0	0	0	0
90	0	0	0	0	0	0	0	0	0	0	0	0	0	0	0	0	0	0	0	0	0	0	0	0	0	0	0	0	0	0	0	0	0	0	0	0	0	0	0	0	0	0	0	0.5	0	0	0	0	0
91	0.0181137	0.00677003	0.00152455	0.0395866	0.000826873	0.0618863	5.16796e-05	0	0	0.000335917	0.000284238	0	0.00175711	0.00444444	0	0.0120672	5.16796e-05	0	0.00335917	0.000852713	0.00470284	0	0	0.119044	0.000387597	0	7.75194e-05	0	0	5.16796e-05	0	0.00139535	0.000671835	0.00224806	0	0.00157623	0.000284238	0.016615	0.00124031	0.012584	0	0	0.000103359	0	0	0	0	0	0
92	0.00371771	0.112749	0.0300942	0.00679444	0.0158964	0.0792577	0.000288443	0	0	0	0.000288443	0	0.0447407	0.0168899	0	0.00580091	9.61477e-05	0	0.0540029	0	0.00176271	0	0	0.0228511	0	3.20492e-05	0	0	0	3.20492e-05	0	0.0242933	0.0111211	0	0	0.028011	0.00400615	0	0.024101	3.20492e-05	0	0	0.000160246	6.40985e-05	0	0	0	0	0
93	0.00842434	0.0446178	0.0458658	0.0299532	0.0174727	0.0209048	0.00187207	0	0	0	0	0	0.00468019	0.0717629	0	0.00468019	0	0	0.00967239	0	0.0099844	0	0	0.0405616	0	0	0	0	0	0	0	0.0471139	0.0109204	0	0	0.00312012	0.0184087	0	0.0477379	0.000312012	0	0	0.000624025	0	0	0	0	0	0
94	0.0284732	0.00243778	0.000877599	0.0362985	0.000585066	0.0333732	2.43778e-05	0	0	4.87555e-05	4.87555e-05	0	0.00112138	0.0137978	0	0.00141391	4.87555e-05	0	0.00204773	0.000146267	0.000780088	0	0	0.0997782	0.000170644	2.43778e-05	2.43778e-05	0.000146267	4.87555e-05	4.87555e-05	0.000121889	0.000901977	0.000365666	0.0143829	0	0.000853222	0.000243778	0.0165281	0.000511933	0.0116282	0	0	7.31333e-05	0.000121889	0	0	0	0	0
95	0.0109535	0.0301916	0.0625183	0.0455863	0.00756391	0.00163342	0.003838	0	3.20278e-05	4.27038e-05	4.80418e-05	0	0	0.0212718	0	0.0021085	0.00967241	8.00696e-05	0.0104624	0.000902118	0.037921	0	0	0.0512979	0.00746249	0.0136866	0.000912794	0.00281845	0.000656571	0.0171189	0.00196971	0.0060159	0.0400348	0.00722762	0	0.00451593	0.0101155	0.000240209	0.00748918	0.00458532	0	0	0.000298927	0.0029946	0	0	0	0	0
96	0.0100583	0.0257682	0.0714331	0.0499837	0.00631789	0.00214997	0.00472113	0	0.000352042	0.000534349	0.000553209	6.28646e-06	0	0.0258939	0	0.00196766	0.0156407	5.65782e-05	0.0149555	0.00923481	0.0380394	0	0	0.0379828	0.00405477	0.015779	0.000798381	0.00435023	0.000942969	0.0187588	0.00302379	0.00991375	0.0393721	0.00805924	0	0.00344498	0.0142074	0.000477771	0.00317466	0.00272832	0	0	0.000113156	1.88594e-05	0	0	0	0	0
97	0.00221198	0.0164917	0.0841601	0.021845	0.000615167	0.00143975	0.000837674	0	0.00151828	0	0	0	0	0.019345	0	9.16206e-05	0.0175126	0	0.0335593	0.0291877	0.0543049	0	0	0.0166488	0.00333761	0.0277218	0.000274862	0.0116882	0.000301039	0.0324861	0.00078532	0.0165572	0.0454046	0.0126175	0	0.00774849	0.0143714	0.000994738	0.00697626	3.9266e-05	0	0	0.00019633	0.000772231	0	0	0	0	0
98	0.00715177	0.0370451	0.0515899	0.0496926	0.0033122	0.000170433	0.00403895	0	0.00588156	0	0	0	0	0.00735758	0	0.000614203	0.0109528	0.00062385	0.0200243	0.00109013	0.0536543	0	0	0.0464318	0.000704243	0.0274269	0.000292631	0.000286199	0.000202591	0.0179888	0.00313211	0.00552461	0.0418912	0.00884967	0	0.0179277	0.0130944	5.14516e-05	0.0076277	0.00308709	0	0	0.000141492	0.000482359	0	0	0	0	0
99	0.00636121	0.0155107	0.0740001	0.0458837	0.00311252	0.0016211	0.0019972	0	0.000311252	0.00145251	0.00116719	0	0	0.0365267	0	0.00153681	0.00654277	0.000285314	0.0107382	0.000272345	0.0334466	0	0	0.0362479	0.017482	0.0162824	0.00245111	0.00149141	0.00189993	0.0234476	0.00509675	0.0113542	0.0290631	0.0095256	0	0.00739223	0.00737926	0.00082352	0.00209446	0.00246408	0	0	0.00044094	0.00666597	0	0	0	0	0
100	0.00595562	0.00617577	0.125311	0.0510979	0.0016685	0.000475059	0.00117027	0	0.000243323	0.00765888	0.00595562	0	0	0.028295	1.15868e-05	0.000532993	0.010683	0.000370778	0.00287353	0.000173802	0.0389433	0	0	0.0407045	0.0131974	0.00454203	0.000532993	0.00437982	0.00601356	0.0354904	0.0144372	0.00507502	0.00859742	0.0179827	0	0.00414808	0.00880598	0.000208563	0.00190024	0.00106599	0	0	1.15868e-05	0.00125138	0	0	0	0	0
101	0.00397021	0.0227973	0.0615909	0.0370469	0.00137527	0.000853268	0.00157102	0	0.00184707	0	0	0	0	0.00860295	0	0.00150075	0.00485861	0.0001305	0.00993304	0.00194244	0.04831	0	0	0.0753385	0.00117952	0.01044	0.000411576	0.00125983	2.00769e-05	0.0223506	0.00142546	0.00417599	0.0406156	0.0108315	0	0.0101238	0.00816628	0.000752884	0.0125882	0.000597288	0	0	0.000527018	5.01922e-06	0	0	0	0	0
102	0.00766074	0.0203632	0.0695439	0.0559797	0.00627874	0.00116873	0.00526356	0	0.000520385	0	0	0	0	0.0188021	0	0.00237159	0.0156798	9.38398e-05	0.0126769	0.00106636	0.0416649	0	0	0.0392336	0.0029005	0.00809582	0.00199623	0.00102371	0.000494792	0.0144855	0.00452137	0.00758397	0.044045	0.0108001	0	0.0035062	0.00674794	0.000648348	0.00478583	0.0033697	0	0	0.000784842	0.00406071	0	0	0	0	0
103	0.0138577	0.0184247	0.0626583	0.0405771	0.0063455	0.00262499	0.00179268	0	0.000142276	0.00182113	0.00142987	0	0	0.0404704	0	0.00182824	0.00764021	0.000156503	0.00944712	0.000533534	0.0236107	0	0	0.0356045	0.0139573	0.0210924	0.00221239	0.00443901	0.00315141	0.0207082	0.00559855	0.0046951	0.0378738	0.00793188	0	0.00313718	0.00956805	0.000803859	0.00282418	0.0028384	0	0	0.000177845	0.00872151	0	0	0	0	0
104	0.0120499	0.0232056	0.0597354	0.0380947	0.00800347	0.00279451	0.00238763	0	0.00011178	5.81258e-05	6.70682e-05	0	0	0.0281776	0	0.002097	0.00872781	8.94242e-06	0.0145449	0.00131901	0.0276992	0	0	0.0384837	0.00968017	0.0203082	0.00181978	0.00529839	0.00181978	0.0192754	0.00303148	0.00914363	0.0438939	0.00689908	0	0.00449804	0.00724783	0.00168118	0.00579916	0.00352332	0	0	0.000165435	0.00922411	0	0	0	0	0
105	0.00448078	0.022231	0.0838771	0.0309252	0.000974766	0.000393051	0.00105338	0	0.00165081	0.000503105	0.000440217	0	0	0.0190708	1.5722e-05	0.00141498	0.00416634	4.71661e-05	0.00682336	0.00128921	0.0601839	0	0	0.0433456	0.00498388	0.0174043	0.000125776	0.00347457	0.000613159	0.0435343	0.00202814	0.0118701	0.0233158	0.015439	0	0.0144485	0.00935461	0	0.0105809	0.000141498	0	0	0.000282997	0.000644603	0	0	0	0	0
106	0.00979951	0.00614969	0.0819209	0.0342733	0.00167492	0.00079996	0.00122494	0	0.000224989	0.000274986	0.000274986	0	0	0.0457977	0	0.000149993	0.00322484	0	0.0111494	0.00119994	0.040623	0	0	0.0443478	0.0139493	0.020099	0.00214989	0.00304985	0.00162492	0.0324234	0.00214989	0.0223989	0.0109745	0.0103245	0	0.0145993	0.00369982	0.000274986	0.00284986	4.99975e-05	0	0	0.000149993	0.00617469	0	0	0	0	0
107	0.00643232	0.00890094	0.10582	0.0548138	0.00187754	0.000956156	0.00100831	0	0.000226	0.00295539	0.00239908	1.73847e-05	0	0.0337262	0	0.000608463	0.00427662	0.000399847	0.00432878	0.00104308	0.036473	0	0	0.0425924	0.00502416	0.0113174	0.00139077	0.00785786	0.00332047	0.0420882	0.00662355	0.00316401	0.015681	0.0162199	0	0.00234693	0.00818817	0	0.00154723	0.00074754	0	0	0.000173847	0.00450263	0	0	0	0	0
108	0.00754326	0.00764204	0.108689	0.0553995	0.00227921	0.000797369	0.000444551	0	2.82255e-05	0.00225804	0.00212397	0	0	0.0325157	0	0.000134071	0.00400802	0.000112902	0.0055957	0.00261086	0.0376528	0	0	0.0407858	0.0060967	0.0103235	0.000980835	0.00966722	0.00308363	0.0475811	0.00502413	0.00320359	0.0138587	0.0158557	0	0.00197578	0.0083124	7.05637e-06	0.00122781	0.000719749	0	0	4.93946e-05	0.00460075	0	0	0	0	0
109	0.00699155	0.00974403	0.112085	0.0588474	0.00166078	0.000441327	0.00128914	0	8.1297e-05	0.00214856	0.00254344	0	0	0.0331924	0	0.000685218	0.00479653	0.000232277	0.00286862	0.000452941	0.0405324	0	0	0.0435984	0.00293831	0.00665474	0.000638762	0.00903558	0.00292669	0.0481395	0.00644569	0.00163755	0.0123223	0.0161665	0	0.00164917	0.00943046	0	0.000940723	0.000418099	0	0	4.64554e-05	0.00277571	0	0	0	0	0
110	0.00492513	0.00386091	0.141146	0.0598688	0.00106422	4.94988e-05	0.000123747	0	2.47494e-05	0.00593986	0.00418265	0	0	0.0259126	0	0.000296993	0.00527162	0.00042074	0.00136122	9.89976e-05	0.042866	0	0	0.0454647	0.0019057	0.00247494	9.89976e-05	0.0106175	0.00395991	0.0561812	0.0110877	0.00202945	0.00334117	0.0222002	0	0.00141072	0.00532112	0	0.000742482	0.000791981	0	0	2.47494e-05	0.000247494	0	0	0	0	0
111	0.00245313	0.015088	0.069866	0.0461693	0.00227104	0.00100148	0.00532101	0	0.000343943	1.0116e-05	0	0	0	0.0310662	0	0.00841144	0.0103335	1.0116e-05	0.00791575	0.0160035	0.0326847	0	0	0.0507822	0.00403122	0.0128018	0.00146682	0.00230644	4.04639e-05	0.0115929	0.00246324	0.00692945	0.0588092	0.00926118	0	0.00255934	0.00648434	0	0.00212436	0.0015174	0	0	0.000434987	0.0053463	0	0	0	0	0
112	0.00165493	0.016519	0.0844016	0.0665136	0.00142965	0.00133434	0.011199	0	0.00159428	8.66457e-06	0	0	0	0.019127	0	0.00480451	0.0147211	8.66457e-06	0.00886386	0.0189234	0.0340951	0	0	0.0574245	0.00438861	0.013846	0.0019192	0.00285931	0.000168959	0.0118401	0.00397704	0.00724792	0.0546648	0.00852161	0	0.0050991	0.00645077	4.33229e-06	0.00216614	0.00116972	0	0	0.000307592	0.00351782	0	0	0	0	0
113	0.000338886	0.0180673	0.0846219	0.0544477	0.000365466	0.0041065	0.0075153	0	0.00336228	6.64483e-06	0	0	0	0.0101998	0	0.00110969	0.0145721	0.000571455	0.0111766	0.0689334	0.0318885	0	0	0.0822763	0.000724286	0.0138611	0.000332241	6.64483e-06	0	0.00819307	0.00386729	0.00641226	0.0516768	0.00817314	0	0.00958849	0.00893729	0	0.000790734	0.000704352	0	0	0.000465138	1.32897e-05	0	0	0	0	0
114	0.00277613	0.0392971	0.0602663	0.0137189	0.000242575	0.000619913	0.00196755	0	0.000242575	0	0	0	0	0.00299175	0	0.000134764	0.0120748	5.39054e-05	0.00210231	0.0421002	0.0496469	0	0	0.0549027	0.000242575	0.025659	0	2.69527e-05	0	0.00466282	0.000485149	0.00385424	0.0367096	0.0249582	0	0.0136381	0.00291089	0	0.0137189	0	0	0	0.000431244	0	0	0	0	0	0
115	0	0	0	0.0306122	0	0	0	0	0	0	0	0	0	0.0102041	0	0.0102041	0	0	0	0	0	0	0	0	0	0	0	0	0	0.0306122	0.0306122	0	0	0	0	0	0	0	0	0	0	0	0	0	0	0	0	0	0
116	0.0242399	0.00548638	0.0251438	0.0592883	0.000821693	0.000208584	0.000423488	6.32071e-06	0.0016181	0.00106188	0.00104924	0.000113773	6.32071e-06	0.00498704	0	0.0235004	0.00436129	0.0364958	0.00539157	0.00499336	0.0123444	0	0	0.0661463	0.000360281	0.00138424	0.0014032	0.00279376	0.00705392	0.0132672	0.00450035	0.0136464	0.00647873	0.00446874	0	0.00352696	0.00590355	0.0012831	0.00169395	0.00196574	0	0	0.00328045	3.79243e-05	1.89621e-05	0	0	2.52829e-05	3.79243e-05
117	0.0235222	0.00487852	0.0256009	0.058237	0.000786021	0.000162401	0.000324802	6.49604e-06	0.00173444	0.00105885	0.00110433	0.000142913	1.29921e-05	0.00469014	6.49604e-06	0.0234052	0.00441731	0.0368195	0.0052488	0.00483955	0.0129661	0	0	0.0653826	0.000324802	0.00141614	0.00135767	0.00287125	0.00756139	0.0138366	6.49604e-06	0.0134273	0.0067169	0.00439782	0	0.00338444	0.00604131	0.000980902	0.00155905	0.00176692	0	0	0.00330648	5.19683e-05	1.29921e-05	0	6.49604e-06	1.94881e-05	5.84643e-05
118	0.0246085	0.00516937	0.0251102	0.06101	0.000844627	0.000120661	0.000400086	6.35058e-06	0.00172736	0.00099069	0.000946236	0.000133362	6.35058e-06	0.00484549	6.35058e-06	0.0225509	0.00408342	0.0369604	0.00545515	0.00518207	0.0126948	0	0	0.0660651	0.000304828	0.00137172	0.00142888	0.00287046	0.00676336	0.0132854	6.35058e-06	0.0133172	0.00611561	0.00442635	0	0.0032896	0.00602035	0.000984339	0.00181627	0.00172101	0	0	0.00317529	0.000101609	6.35058e-06	0	0	3.17529e-05	2.54023e-05
119	0.0237182	0.00510077	0.0252286	0.0602364	0.000883194	0.000140799	0.000243198	0	0.00161279	0.000940794	0.000915194	8.95994e-05	6.39996e-06	0.00452477	0	0.0234494	0.00410877	0.0374398	0.00519037	0.00469757	0.0128575	0	0	0.0679164	0.000319998	0.00142719	0.00137599	0.00302718	0.00694396	0.0142015	1.27999e-05	0.0136255	0.00649596	0.00456317	0	0.00330878	0.00566396	0.00100479	0.00154879	0.00186879	0	0	0.00293758	7.67995e-05	3.19998e-05	0	6.39996e-06	2.55998e-05	3.19998e-05
120	0.0226062	0.00528266	0.0249186	0.0598659	0.000849569	0.000134142	0.000351325	6.38774e-06	0.00171191	0.00109869	0.00106675	8.94283e-05	6.38774e-06	0.00484829	6.38774e-06	0.0231683	0.0040626	0.0367231	0.00542958	0.00475248	0.0130054	0	0	0.067084	0.000287448	0.00132226	0.00153944	0.00274673	0.00707122	0.0138805	2.55509e-05	0.0129927	0.00613861	0.00421591	0	0.00381987	0.00582561	0.00100926	0.00183328	0.0019802	0	0	0.00321942	7.02651e-05	1.91632e-05	0	0	1.27755e-05	5.11019e-05
121	0.0223693	0.00475126	0.0229226	0.0616114	0.000855817	0.000177066	0.000302487	0	0.0016895	0.000841062	0.000885328	0.000125421	0	0.00421269	0	0.023712	0.00392495	0.0399652	0.00466273	0.00497997	0.0120552	0	0	0.070295	0.000309865	0.00132799	0.00132061	0.0024199	0.00627845	0.0123503	0.00396922	0.012911	0.00642601	0.00429384	0	0.00299536	0.00542263	0.000914839	0.00147555	0.00152719	0	0	0.00306914	4.42664e-05	2.21332e-05	0	0	3.68887e-05	5.16441e-05
122	0.0235667	0.00514483	0.0246773	0.0596699	0.00078513	0.000178729	0.000319158	1.27663e-05	0.00172346	0.000970242	0.00105961	0.000108514	1.27663e-05	0.00488312	6.38317e-06	0.0230815	0.00420013	0.0378011	0.00504909	0.00488312	0.0125876	0	0	0.0661935	0.000223411	0.00139153	0.00149366	0.00267455	0.00695127	0.013111	6.38317e-06	0.0134749	0.00673424	0.00439162	0	0.00346606	0.00602571	0.000970242	0.00176175	0.00176175	0	0	0.00291073	7.02149e-05	6.38317e-06	0	6.38317e-06	1.27663e-05	7.6598e-05
123	0.0424542	0.0182969	0.0223231	0.0356096	0.00823137	0.000782875	0.00364596	4.47357e-05	0.00105129	0.00711298	0.00867873	0.0018789	0.000514461	0.00928266	4.47357e-05	0.0318518	0.00577091	0.00955108	0.0167983	0.00169996	0.00608406	0	0	0.0246046	6.71036e-05	0.00304203	0.000693404	0.0107366	0.00518934	0.0120339	0.000581564	0.0137115	0.00272888	0.00208021	0	0.00597222	0.00545776	0.000782875	0.00664325	0.00568144	0	0	0.00706824	0.000469725	0.000514461	0	0.00093945	0.000357886	0.00351175
124	0.0647326	0.0300061	0.0227853	0.0349051	0.00655746	0.000459277	0.0016585	5.10308e-05	0.00130129	0.00668504	0.00581751	0.000995101	0.000586854	0.0101296	0.00193917	0.0325066	0.00831802	0.0125791	0.0129108	0.00395489	0.00443968	0	5.10308e-05	0.0315626	0.000102062	0.0016585	0.000484793	0.00831802	0.00816493	0.00785875	0.0003317	0.0143652	0.00426107	0.00173505	0	0.00722086	0.00461829	0.00109716	0.00701674	0.00405695	0	0	0.00456726	0.000306185	0.000357216	0.000127577	0.000739947	0.000893039	0.00206675
125	0.0450501	0.0195455	0.022141	0.0330791	0.00966683	0.000741565	0.00429048	0.000132422	0.000768049	0.00725674	0.00919011	0.0015361	0.00095344	0.00974628	7.94534e-05	0.0285502	0.00529689	0.0103289	0.0191483	0.00195985	0.00474072	0	0	0.0242598	0.000132422	0.00227766	0.000794534	0.00913714	0.00540283	0.0109646	0.000397267	0.0131893	0.00227766	0.00259548	0	0.00662111	0.0047672	0.00103289	0.00717729	0.00436993	0	0	0.0068065	0.000370782	0.00095344	2.64845e-05	0.000794534	0.000185391	0.00320462
126	0.0326854	0.0137117	0.0311021	0.0679626	0.00102419	0.00279041	0.000313529	0	0.00444688	0.000444166	0.00332863	0	4.18038e-05	0.0226838	0	0.0356378	0.0103883	0.000449391	0.0188953	0.0128913	0.0146679	0	0	0.0815384	0.00280086	0.00554423	0.000287401	0.000653185	0.00147359	0.0010451	0.000292627	0.0188588	0.00235147	0.00296285	0	0.0008204	0.00153107	0.000538224	0.00308826	0.000141088	0	0	0.00146313	1.56764e-05	0	0	6.79312e-05	6.79312e-05	0.000172441
127	0.0193067	0.00103467	0.003424	0.0282027	0.00430933	0.000234667	0	2.13333e-05	0.000106667	0.000224	0.001376	2.13333e-05	0	0.000949333	0	0.00554667	0.00321067	0.002048	0.00199467	0.0096	0.001408	0	1.06667e-05	0.109728	0.00164267	9.6e-05	1.06667e-05	1.06667e-05	0.000128	0.00161067	4.26667e-05	0.000554667	0.000266667	0.000288	0	4.26667e-05	0.000128	7.46667e-05	0.00842667	4.26667e-05	0	0	0.00165333	0.00398933	0	0	0	1.06667e-05	0
128	0.0186275	0.00077438	0.00315056	0.026976	0.00485844	0.00030763	0	1.06079e-05	8.48635e-05	0.000233375	0.0014639	4.24318e-05	0	0.00105019	0	0.00541005	0.00309752	0.00163362	0.00187761	0.00879398	0.00150633	0	0	0.11046	0.00184578	7.42556e-05	1.06079e-05	0	0.000159119	0.00190943	1.06079e-05	0.000328846	0.000286414	0.000127295	0	6.36476e-05	9.54715e-05	8.48635e-05	0.00637537	1.06079e-05	0	0	0.00172909	0.00384007	0	0	0	0	0
129	0.0267618	0.00672762	0.0101472	0.0365745	0.0137526	0.000148677	0	0.000148677	0.000854891	0.000371692	0.00375409	0	0	0.00412578	3.71692e-05	0.00654178	0.00814005	0.0039771	0.00713649	0.0146447	0.00256467	0	3.71692e-05	0.211344	0.00472049	0	3.71692e-05	3.71692e-05	0.000520369	0.00245317	0.00185846	0.0034939	0.000297354	0.000520369	0	3.71692e-05	0.00245317	0.00152394	0.0138269	3.71692e-05	0	0	0.0059099	0.00382843	0	0	0	0.000148677	0
130	0.0316329	0.00664923	0.00987574	0.0387835	0.00728145	0.000218007	4.36015e-05	2.18007e-05	0.00111184	0.000152605	0.00159145	2.18007e-05	0	0.00717244	4.36015e-05	0.00398954	0.00730325	0.00222368	0.00610421	0.00634402	0.00250709	0	0	0.103466	0.00481796	0.000109004	0	2.18007e-05	0.00146065	0.000784827	0.00087203	0.00606061	0.000457816	0.00139525	0	0.000109004	0.00394593	0.00187486	0.0159145	0	0	0	0.00316111	0.00178766	0	0	0	0	0
131	0.0321694	0.00673922	0.0098144	0.0386251	0.00763342	0.000109049	2.18098e-05	0	0.00119954	0.000261717	0.00135221	6.54293e-05	0	0.0064775	0.000109049	0.00495082	0.00649931	0.00233365	0.0064775	0.00706637	0.00231184	0	0	0.101525	0.00462367	6.54293e-05	0	0	0.0013304	0.00100325	0.000632483	0.00695732	0.000588864	0.00126497	0	0.000152668	0.00372947	0.00196288	0.0148306	0	0	0	0.00335871	0.00172297	0	0	0	4.36196e-05	0
132	0.0271953	0.00663941	0.00881503	0.0377358	0.012116	3.75108e-05	0	7.50216e-05	0.00048764	0.00048764	0.00360104	0	0	0.00420121	0	0.00712705	0.00855246	0.00442627	0.0069395	0.012341	0.00251322	0	0	0.212086	0.00468885	3.75108e-05	0	0	0.000525151	0.00333846	7.50216e-05	0.00363855	0.000337597	0.000750216	0	0	0.00213811	0.0013879	0.0146292	3.75108e-05	0	0	0.0055516	0.00352601	0	0	0	0	0
133	0.0349101	0.00259376	0.0130264	0.0405971	0.0085498	0.000288196	1.9213e-05	3.84261e-05	0.000172917	0.00113357	0.008838	3.84261e-05	0	0.00363126	0	0.0143906	0.00676299	0.00787734	0.00330464	0.0159852	0.00293959	0	3.84261e-05	0.198317	0.00464955	0.000115278	3.84261e-05	7.68521e-05	0.000403474	0.00534122	1.9213e-05	0.00184445	0.000614817	0.0004419	0	0.000211343	0.000499539	0.000211343	0.00872272	1.9213e-05	0	0	0.00272825	0.00645558	0	0	0	1.9213e-05	0
134	0.020981	0.00198958	0.00622196	0.0429026	0.00980321	0.000868181	0	0	0.000144697	0.000361742	0.00166401	0	0	0.00289394	0	0.00137462	0.00654753	0.00278541	0.000217045	0.0124439	0.00405151	0	0	0.204818	0.00495587	7.23484e-05	7.23484e-05	7.23484e-05	3.61742e-05	0.00499204	0.000542613	0.000904355	0.000614962	0.000470265	0	0	0.00094053	0.000180871	0.00524526	0	0	0	0.00683693	0.00162784	0	0	0	3.61742e-05	0
135	0.017958	0.0171533	0.0289841	0.0484809	0.00114355	0.000112943	1.41179e-05	0	0.000592952	0.000381184	0.000861193	0	0	0.0137932	2.82358e-05	0.0041789	0.00176474	0.00467303	0.0118449	0.00302123	0.00403772	0	0	0.113649	0.00200474	0.00919076	0.000183533	0.000578834	0.000889429	0.00103061	0.00574599	0.0182121	0.0043342	0.00478597	0	0.000352948	0.0338548	0.000409419	0.000254122	0.000367066	0	0	0.0244805	4.23537e-05	0	0	2.82358e-05	0	0
136	0.0103208	0.0386055	0.00540737	0.0755732	0.00751313	7.7991e-05	2.5997e-05	0	5.1994e-05	0.000103988	0.000493943	0	0	0.00782509	5.1994e-05	0.00111787	0.00566734	0.00426351	0.00215775	0.0069152	0.00327562	0	0	0.152966	0.00127385	0.000675922	0.000467946	5.1994e-05	0.000103988	0.00137784	0.00558935	0.00647325	0.00197577	0.00103988	0	0.000129985	0.043441	0.000701919	7.7991e-05	7.7991e-05	0	0	0.0617428	0.000155982	0	0	0	2.5997e-05	0
137	0.0111889	0.0288222	0.00448174	0.0520346	0.0108798	0.00021636	1.54543e-05	0	6.18171e-05	0.000123634	0.000247268	0	0	0.0105707	9.27257e-05	0.00075726	0.00463628	0.00471355	0.00208633	0.00488355	0.0114362	0	0	0.196408	0.00296722	0.0005409	0.000664534	1.54543e-05	0.00010818	0.00148361	0.00905621	0.00508446	0.00154543	0.00109725	0	4.63628e-05	0.0429629	0.000479083	0.00010818	4.63628e-05	0	0	0.060318	0.00010818	0	0	0	9.27257e-05	0
138	0.0160706	0.0712623	0.0408036	0.03858	0.0417845	7.85424e-07	0.00276862	0	0.0166054	3.53441e-05	2.67044e-05	0	0	0.00450912	0	0.00166667	0.000241911	0.00038957	0.0295437	0.025809	0.0201736	0	0	0.0842665	0.00402294	0.000585141	0	0.00379281	0.00403708	0.000342445	8.63966e-06	0.0476839	0.0095861	0.000135093	0	0.000715521	0.00012881	0.0278645	0.0265222	0.00011153	0	0	0.000625197	7.85424e-07	0	0	0	0	0
139	0.0870235	0.00854839	0.0183932	0.0393388	0.0082648	0.000243082	0	0	8.10274e-05	0.0157598	0.0029575	0	0	0.0278734	0	0.0408783	0.00210671	0.00603654	0.0275898	0.00790017	0.00854839	0	0	0.10177	0.0152737	0.00162055	0.00032411	0.000607706	0.00243082	0.0108982	0.00182312	0.00842685	0.00109387	0.0047401	0	0.000810274	0.000729247	0.000162055	0.000769761	0.0299396	0	0	0.000850788	0.000405137	0.000162055	0	0.00364623	4.05137e-05	0
140	0.094085	0.00204769	0.00750818	0.0428618	0.000930766	0.000124102	3.10255e-05	0	7.75639e-05	0.00300948	0.00220281	0	0	0.00297845	0	0.0195926	0.00273025	0.0101764	0.00293191	0.0208957	0.00282333	0	0	0.193553	0.00902843	0.00122551	0.000108589	0.000341281	0.000930766	0.00454524	0.000853203	0.0149388	0.00083769	0.00165987	0	0.000263717	0.000465383	4.65383e-05	0.000372307	0.0015823	0	0	0.000170641	0.000108589	1.55128e-05	0	0.00130307	0.000155128	4.65383e-05
141	0.0868061	0.00834031	0.0167364	0.0697908	0.011855	2.7894e-05	0.0148954	0	0	0.00170153	0.00013947	0	0	0.0403068	0	0.00895397	0.00147838	0.0206695	0.00203626	0.001841	0.00131102	0	0	0.0862762	0.00644351	0.00396095	0.000251046	0.00013947	0.000474198	0.000864714	0.000808926	0.00594142	0.00119944	0.000474198	0	0.000502092	0.000362622	5.5788e-05	0.00354254	0.110962	0	0	0.000362622	0.00172943	0	0	0.000474198	0	0
142	0.045747	0.000399343	0.0582598	0.0482762	0.0012424	0.000221857	0	0	0	0.000354972	4.43715e-05	0	0	0.0165506	0	0.00847495	0.00993921	0	0.0141101	8.8743e-05	0.0257798	0	0	0.0196566	0.0003106	0.00408218	0.000354972	4.43715e-05	0.0167724	0.0398012	0.000177486	0.0119803	0.000221857	0.0166393	0	0.000399343	0.00150863	4.43715e-05	0.0276878	4.43715e-05	0	0	0	0.0183254	0	0	0	0	0
143	0.0414483	0.000472795	0.0585477	0.0472795	0.00149718	0.000137898	0	0	0	0.000492494	1.96998e-05	0	0	0.0184981	0	0.00803751	0.0102636	3.93996e-05	0.0131988	5.90993e-05	0.0241322	0	0	0.020015	0.000393996	0.00429455	0.000275797	0	0.0162917	0.0372523	0.000413695	0.0113274	0.000157598	0.0176707	0	0.000315196	0.00149718	3.93996e-05	0.0299831	0	0	0	3.93996e-05	0.0177889	0	0	7.87991e-05	0	0
144	0.0223464	0.0139665	0.0391061	0.24581	0.00558659	0.0027933	0	0	0	0	0	0	0	0.0810056	0	0	0	0	0.0027933	0	0.075419	0	0	0.0782123	0	0.00558659	0	0	0	0.0111732	0	0.0139665	0	0.00558659	0	0.0139665	0	0.00558659	0.0614525	0	0	0	0	0.0027933	0	0	0	0	0
145	0.0216701	0.0127463	0.0423911	0.0379358	0.00879193	0.00893693	2.63626e-05	0	0.000210901	2.63626e-05	1.31813e-05	0	0	0.00811969	0	0.000817241	0.00388849	0	0.00991234	0.00432347	0.0417057	0	5.27252e-05	0.193686	0.0227773	0.0177289	1.31813e-05	2.63626e-05	0.000131813	0.0111646	3.95439e-05	0.0181638	0.00101496	0.0349173	0	0.0224346	0.00365122	0.000514071	0.0376722	3.95439e-05	0	0	3.95439e-05	0.000369077	0	0	0	0.000817241	0
146	0.007109	0.021327	0.035545	0.0165877	0.00236967	0.00236967	0	0	0	0	0	0	0	0.0473934	0	0	0.00236967	0	0	0	0.521327	0	0	0.014218	0	0.0805687	0	0	0	0.007109	0	0.00473934	0	0	0	0.0118483	0	0.0402844	0.0189573	0	0	0	0	0	0	0	0	0	0
147	0.0232394	0.0146479	0.0449765	0.038169	0.00788732	0.00802817	0	0	4.69484e-05	4.69484e-05	9.38967e-05	0	0	0.00953052	0	0.000469484	0.00338028	0	0.00779343	0.0041784	0.0383568	0	0.000234742	0.178498	0.0252113	0.0171831	0	0.000234742	0	0.0122066	0.000140845	0.0201408	0.00056338	0.0353521	0	0.0219249	0.00647887	0.000187793	0.0382629	4.69484e-05	0	0	0	9.38967e-05	0	0	0	0.00122066	0
148	0.014741	0.0175299	0.0741036	0.226693	0.00119522	0.0187251	0	0	0	0	0	0	0	0.0167331	0	0	0.0103586	0	0.00717131	0.000398406	0.10239	0	0	0.00119522	0.000398406	0.000796813	0	0	0	0.00318725	0	0.0135458	0	0.0063745	0	0.0187251	0	0.0952191	0.0298805	0	0	0	0	0	0	0	0	0.000796813	0
149	0.0353617	0.0158722	0.0651454	0.0444388	0.0128296	0.0261494	0	0	0.00150439	5.07099e-05	1.69033e-05	0	0	0.0181711	0	0.00010142	0.0223969	0.00015213	0.0120183	0.000135227	0.045622	0	0.00010142	0.00410751	6.76133e-05	0.00782623	0	5.07099e-05	0	0.00196078	0	0.0346349	0.0015382	0.0532285	0	0.0254226	0.00010142	0.00387086	0.0564233	8.45166e-05	0	0	6.76133e-05	0.00163962	0	0	3.38066e-05	0.00733604	0
150	0.00746269	0.00722195	0.0674049	0.243621	0.000240732	0.0105922	0	0	0	0	0	0	0	0.0192585	0	0	0.0137217	0	0.00361098	0	0.0495908	0	0	0.000722195	0	0.000722195	0	0	0	0.00505537	0	0.0125181	0.000240732	0.0060183	0	0.0045739	0	0.162494	0.0204622	0	0	0	0	0	0	0	0	0.000722195	0
151	0.0366739	0.0149343	0.0723239	0.0473989	0.0133106	0.0216775	0	0	0.00130313	4.13693e-05	0	0	0	0.0194332	1.03423e-05	5.17117e-05	0.0141069	4.13693e-05	0.0112214	9.3081e-05	0.0498707	0	3.1027e-05	0.00173751	1.03423e-05	0.00814976	1.03423e-05	0	2.06847e-05	0.00213052	5.17117e-05	0.0341711	0.00062054	0.0560658	0	0.0282656	8.27386e-05	0.00275106	0.0598304	3.1027e-05	0	0	3.1027e-05	0.00123074	0	0	1.03423e-05	0.00457131	0
152	0.010395	0.0170478	0.0182952	0.238669	0.0016632	0.0016632	0	0	0	0	0	0	0	0.0037422	0	0	0.000831601	0	0.0212058	0	0.0918919	0	0	0.0004158	0	0.000831601	0	0	0	0.0203742	0	0.014553	0	0.00956341	0	0	0	0.0004158	0.0503119	0	0	0	0	0	0	0	0	0.0004158	0
153	0.0376795	0.0178186	0.0811787	0.0316328	0.0150103	0.0124999	0	0	2.8366e-05	0	0	0	0	0.0153224	0	0	0.000208017	0	0.0199838	0	0.0341432	0	1.4183e-05	0.000624052	0	0.00963025	0	2.36383e-05	0	0.0147598	1.89107e-05	0.0314768	0.000137102	0.0627597	0	0.00726169	1.89107e-05	6.14596e-05	0.0672037	9.45533e-06	0	0	0	2.8366e-05	0	0	4.72766e-05	0.000198562	0
154	0.00443951	0.00665927	0.0244173	0.27192	0.00110988	0.00221976	0	0	0	0	0	0	0	0.00110988	0	0	0.00110988	0	0.0233074	0	0.0122087	0	0	0	0	0	0	0	0	0.00554939	0	0.017758	0.00110988	0.00443951	0	0.00110988	0	0.00443951	0.0310766	0	0	0	0	0	0	0	0	0	0
155	0.0373888	0.0182842	0.0789266	0.0317647	0.0142929	0.0126838	0	0	3.15517e-05	0	0	0	0	0.0160519	0	4.73276e-05	0.000654698	7.88793e-06	0.0195147	0	0.0350776	0	1.57759e-05	0.00112797	7.88793e-06	0.00919732	0	7.88793e-06	0	0.0147662	4.73276e-05	0.0326087	0.000205086	0.0637029	0	0.00779327	0.000149871	0.000149871	0.0652568	3.94396e-05	0	0	0	4.73276e-05	0	0	7.88793e-05	0.000299741	0
156	0.0128755	0.0171674	0.0180258	0.146781	0.000858369	0.000858369	0	0	0	0	0	0	0	0.0120172	0	0	0.0188841	0	0.00858369	0	0.0120172	0	0	0.00515021	0	0	0	0	0	0.00772532	0	0.00515021	0.00257511	0	0	0	0	0.151073	0.0154506	0	0	0	0	0	0	0	0	0.142489	0
157	0.0366174	0.0160875	0.0571999	0.0268913	0.0107776	0.0211082	7.88602e-05	0	0.0033647	0.000184007	0.000236581	5.25735e-05	0	0.0128279	0	0.0029704	0.0360391	0.000184007	0.0161663	0.000289154	0.0270228	0	0	0.0262079	0.000368014	0.00841176	5.25735e-05	0.000236581	0.000315441	0.0116976	0.000262867	0.0339887	0.00423216	0.0405867	0	0.00770201	0.00113033	0.007334	0.0453709	0.000236581	0	0	0.000184007	0.00483676	0	0	0.000420588	0.0136954	0
158	0.0115084	0.0147965	0.00616523	0.137279	0.000411015	0.00246609	0	0	0.00369914	0	0	0	0	0.0110974	0	0	0.00657624	0.000411015	0.0123305	0	0.0513769	0	0	0.00123305	0	0.00205508	0	0	0	0.00986436	0	0.00904233	0.00082203	0.00246609	0	0.00082203	0.000411015	0.080148	0.0369914	0	0	0	0	0	0	0	0	0.100699	0
159	0.044514	0.0173734	0.019041	0.0406684	0.00658522	0.00056153	0.00142935	1.70161e-05	0.00056153	0.00292676	0.00437313	0.000850803	0.000255241	0.0142935	0	0.0522904	0.00432208	0.0080486	0.00595562	0.00217806	0.00265451	0	0	0.0239756	0	0.00185475	0.00306289	0.00268854	0.00377757	0.0045603	0.000238225	0.0097502	0.021151	0.00493466	0	0.00450926	0.00832085	0.000595562	0.0109583	0.00406684	0	0	0.00912061	8.50803e-05	0.000357337	0	0.000357337	0.000238225	0.00136129
160	0.0481889	0.015678	0.0228289	0.0365902	0.0064383	0.000319457	0.0017693	2.45736e-05	0.000491473	0.00420209	0.00469357	0.000712636	0.000196589	0.0106404	0	0.0539637	0.00466899	0.00877279	0.00692977	0.00159729	0.00361233	0	0	0.0179388	2.45736e-05	0.00122868	0.00113039	0.00373519	0.00552907	0.00638915	0.000147442	0.0107878	0.0049393	0.00154814	0	0.00174473	0.00489016	0.00103209	0.00761783	0.00459527	0	0	0.00582395	0.000196589	0.000393178	0	0.000638915	9.82946e-05	0.00167101
161	0.0478771	0.0139967	0.0208561	0.0400972	0.00743249	0.000364678	0.00210124	3.47313e-05	0.000451506	0.00531388	0.00637319	0.0011635	0.000468872	0.00873491	0.00027785	0.0513502	0.00595641	0.00892594	0.0101936	0.00215334	0.00430668	0	0	0.0208561	0.000104194	0.00112877	0.00182339	0.00453243	0.0044977	0.0072762	0.000295216	0.00890857	0.00630372	0.00210124	0	0.00310845	0.00550491	0.000642528	0.00774507	0.00468872	0	0	0.00567856	0.000173656	0.000607797	1.73656e-05	0.000746722	0.0005557	0.00145871
162	0.0416775	0.0157017	0.0245339	0.042719	0.0102542	0.000180249	0.00168232	8.01106e-05	0.000460636	0.00386533	0.00582804	0.0011616	4.00553e-05	0.013799	0	0.0527127	0.00466644	0.00769061	0.00783081	0.00170235	0.00722998	0	0	0.0189261	0	0.00100138	0.00154213	0.004346	0.00444614	0.00837155	0.000280387	0.0111554	0.00727003	0.00222307	0	0.00248343	0.00656907	0.000660912	0.0117763	0.00606837	0	0	0.00725001	0.000220304	0.00034047	0	0.000460636	0.000220304	0.00128177
163	0.0438106	0.0183684	0.0207937	0.0430854	0.00809635	0.000368556	0.00140289	0	0.000594446	0.00351912	0.00532623	0.000856002	0.000451779	0.013054	0.000202111	0.0430735	0.00416112	0.00603957	0.00778724	0.00183089	0.00384012	0	0	0.0257752	0.000261556	0.00259178	0.00294845	0.00353101	0.00312678	0.00470801	0.000249667	0.0100818	0.0241107	0.00608712	0	0.00502901	0.00978457	0.000927335	0.0117106	0.00335267	0	0	0.0105574	0.000178334	0.000368556	1.18889e-05	0.000487445	0.000166445	0.00111756
164	0.0625	0.015625	0.025	0.05	0.003125	0.00625	0.003125	0	0	0.009375	0.003125	0.003125	0	0.009375	0	0.034375	0.003125	0.009375	0.003125	0.003125	0	0	0	0.01875	0	0	0	0.0125	0.0125	0.00625	0.003125	0.009375	0.00625	0	0	0.00625	0.003125	0.003125	0	0	0	0	0.003125	0.04375	0	0	0	0	0
165	0.0460526	0.0153509	0.0394737	0.0504386	0.00877193	0.00219298	0	0.00438596	0	0.00877193	0.00219298	0.00219298	0	0.00877193	0	0.0307018	0.00438596	0.0285088	0.0219298	0	0.00657895	0	0	0.0197368	0	0	0.00219298	0.0131579	0.00877193	0.0175439	0.00219298	0.0175439	0	0.00219298	0	0.00438596	0.00877193	0	0	0.00877193	0	0	0.00438596	0.0438596	0	0	0	0.00219298	0.00219298
166	0.0819672	0.0187354	0.0234192	0.0468384	0.00936768	0.00234192	0	0	0	0.0163934	0.00234192	0.00234192	0.00234192	0.0257611	0	0.0257611	0	0.0234192	0.00936768	0	0.00234192	0	0	0.0374707	0	0.00234192	0.00234192	0.0140515	0.00936768	0.00702576	0	0.00936768	0.00702576	0.00234192	0	0	0.00468384	0	0	0.00234192	0	0	0	0.030445	0	0	0	0.00234192	0.00234192
167	0.046832	0.030303	0.0385675	0.046832	0.0137741	0.00550964	0	0	0.00550964	0.00826446	0	0.00275482	0	0.0275482	0	0.0247934	0	0.0137741	0.00550964	0	0.00275482	0	0	0.0275482	0	0	0.00550964	0.00550964	0.0110193	0.00826446	0.00550964	0.0165289	0.00275482	0.00275482	0	0	0	0.00275482	0.00826446	0.00275482	0	0	0	0.0413223	0	0	0	0.00275482	0.00275482
168	0.0886076	0.0168776	0.0168776	0.0421941	0.00843882	0.00421941	0.00421941	0	0	0.0126582	0.0126582	0.0126582	0	0.00843882	0	0.0126582	0	0.00421941	0.00421941	0	0.00843882	0	0	0.0168776	0	0.00421941	0	0.00843882	0.0295359	0.021097	0.00843882	0.0126582	0	0	0	0.00843882	0.00843882	0.00421941	0.00843882	0.0126582	0	0	0	0.0379747	0	0	0	0.00421941	0
169	0.0641509	0.0188679	0.0113208	0.0415094	0.00754717	0	0	0.00377358	0	0.0150943	0.00754717	0	0	0.00754717	0	0.0264151	0.00377358	0.00754717	0.0264151	0	0.00377358	0	0	0.0301887	0	0.00377358	0	0	0.0113208	0.00754717	0.00754717	0.0188679	0	0	0	0	0	0	0.00377358	0.00377358	0	0	0.0150943	0.0415094	0	0	0	0	0.00377358
170	0.0437956	0.0109489	0.0255474	0.0437956	0.0182482	0	0	0	0	0.00729927	0.00729927	0.00729927	0	0.00364964	0	0.0328467	0.00364964	0.0109489	0.0291971	0	0.00364964	0	0	0.0218978	0	0.00364964	0	0.0145985	0.00729927	0.00729927	0	0.0145985	0.00364964	0	0	0.00729927	0	0	0	0.00364964	0	0	0.00364964	0.0437956	0	0	0	0	0.00364964
171	0.0694444	0.00462963	0.00925926	0.037037	0.00462963	0.00925926	0	0	0.00925926	0.037037	0	0	0	0.0138889	0	0.0185185	0	0.0231481	0.0231481	0	0.00462963	0	0	0.0277778	0	0	0	0.00925926	0	0.0185185	0.00462963	0.0138889	0	0	0	0	0.00462963	0	0.00462963	0.0138889	0	0	0.00462963	0.0324074	0	0	0	0	0
172	0.0509091	0.0145455	0.0418182	0.0472727	0	0.0145455	0.00181818	0.00181818	0	0.00727273	0.00545455	0.00545455	0	0.0181818	0	0.0163636	0.0127273	0.00545455	0.0236364	0.00181818	0.0145455	0	0	0.02	0	0.00181818	0.00727273	0.00727273	0.0109091	0.00909091	0	0.0272727	0.00363636	0.00545455	0	0.00363636	0.00181818	0	0.00545455	0.00181818	0	0	0.00181818	0.0418182	0.00363636	0.00363636	0	0	0
173	0.089404	0.00993377	0.013245	0.0463576	0.00662252	0.00331126	0	0	0.00331126	0.0331126	0.00331126	0	0	0.00662252	0	0.0165563	0.00662252	0.00662252	0.00331126	0	0.00331126	0	0	0.013245	0	0	0	0.00993377	0.00662252	0.0165563	0	0.0264901	0	0.00331126	0	0.00331126	0.00331126	0	0	0	0	0	0.00993377	0.0264901	0	0	0	0	0
174	0.0847458	0.0169492	0.0305085	0.040678	0.0101695	0.00677966	0	0	0	0.0101695	0.0135593	0.00338983	0	0.0169492	0	0.0101695	0.00338983	0.00338983	0.0237288	0.00338983	0.00338983	0	0	0.0271186	0	0	0.00338983	0	0.0101695	0.0101695	0.00338983	0.0169492	0	0	0	0.00338983	0.00338983	0.00677966	0.00338983	0	0	0	0	0.0372881	0	0	0	0.00677966	0.00677966
175	0.10231	0.0231023	0.039604	0.0165017	0.00660066	0.00330033	0	0	0.00660066	0.0132013	0.0132013	0.00990099	0	0.029703	0	0.0132013	0.00330033	0.0132013	0.00660066	0	0.00660066	0	0	0.029703	0	0	0.00330033	0.00330033	0.00660066	0.00660066	0.00330033	0.0264026	0	0.00330033	0	0.00660066	0	0	0	0.00330033	0	0	0	0.0627063	0	0	0	0	0
176	0.0880503	0.0251572	0.0314465	0.0345912	0.00628931	0.00314465	0	0	0	0.0125786	0.00628931	0	0.00314465	0.00628931	0	0.0251572	0	0.0157233	0.00314465	0	0	0	0	0.0251572	0.00314465	0	0	0.0188679	0.0157233	0.0125786	0	0.0157233	0.00314465	0	0	0.00314465	0	0.00314465	0.00314465	0.00314465	0	0	0.00628931	0.0408805	0.00314465	0	0.00314465	0.00314465	0
177	0.068	0.028	0.044	0.028	0.008	0.004	0	0	0	0.008	0.012	0	0	0.012	0	0.028	0.004	0.012	0.004	0	0	0	0	0.02	0	0	0	0.008	0	0.012	0.004	0.008	0.008	0	0	0.012	0	0	0.008	0	0	0	0	0.004	0	0	0	0	0
178	0.100746	0.0186567	0.0261194	0.0447761	0.00373134	0.011194	0	0	0	0.0186567	0.00373134	0	0	0.0223881	0	0.0261194	0	0.011194	0.0149254	0	0	0	0	0.011194	0	0	0	0.011194	0.0149254	0.0298507	0	0.00746269	0.00373134	0.00746269	0	0.00373134	0	0.00746269	0	0.00373134	0	0	0.00746269	0.0335821	0.00746269	0	0	0	0
179	0.0742188	0.0234375	0.0546875	0.046875	0.0078125	0.0078125	0	0	0.00390625	0.00390625	0.0117188	0	0	0.03125	0	0.03125	0.00390625	0.0234375	0.0078125	0	0	0	0	0.0429688	0	0.00390625	0	0	0.0078125	0.0078125	0.00390625	0.0117188	0.0078125	0	0	0	0.00390625	0	0.0117188	0.0078125	0	0	0	0.03125	0	0	0	0.00390625	0
180	0.0760563	0.0028169	0.0394366	0.0253521	0.0140845	0.0056338	0	0	0	0.0253521	0.0056338	0.0028169	0	0.0225352	0	0.0140845	0.0028169	0.0056338	0.0028169	0.0028169	0.0028169	0	0	0.0225352	0	0	0.0056338	0.0028169	0.0112676	0.0140845	0.0084507	0.0197183	0.0056338	0	0	0	0.0028169	0.0028169	0	0.0056338	0	0	0	0.0760563	0.0028169	0	0	0	0.0028169
181	0.0835821	0.0238806	0.0597015	0.0447761	0.0149254	0.00298507	0.00298507	0	0	0.0149254	0.0119403	0.00298507	0	0.00895522	0.00298507	0.00895522	0.00298507	0.00597015	0.0119403	0.00298507	0.0179104	0	0	0.0179104	0	0.00597015	0	0.0119403	0.00597015	0.0208955	0.00298507	0.0208955	0.00597015	0.00298507	0	0.00597015	0.00298507	0	0.00298507	0.00895522	0	0	0	0.0686567	0.00298507	0	0	0	0
182	0.152439	0.00609756	0.0365854	0.0426829	0	0	0	0.00609756	0	0.0182927	0	0	0	0.182927	0	0.0182927	0	0	0.00609756	0	0.0121951	0	0	0.0365854	0	0	0	0	0	0	0	0.0182927	0	0.00609756	0	0	0	0	0	0	0	0	0	0.0304878	0	0	0	0.00609756	0
183	0.0952381	0.0408163	0.0204082	0.0612245	0.0136054	0	0	0	0	0.0136054	0	0.0204082	0	0.136054	0	0.0272109	0.00680272	0	0.0136054	0	0.00680272	0	0	0.00680272	0	0	0	0.0204082	0.00680272	0.0136054	0	0.0136054	0.00680272	0	0	0	0	0	0.0204082	0.00680272	0	0	0	0.0612245	0	0	0	0	0
184	0.0896552	0.0172414	0.0344828	0.0310345	0.0206897	0.0103448	0	0	0	0.0275862	0.0103448	0	0	0.0172414	0	0.0206897	0.00689655	0.0103448	0.0103448	0	0	0	0	0.0103448	0	0	0.00344828	0.00689655	0.00689655	0.0241379	0.00344828	0.0241379	0.00689655	0.00344828	0	0.00344828	0.00689655	0.00689655	0.00689655	0	0	0	0	0.0172414	0	0	0	0	0
185	0.0452342	0.0161551	0.0339257	0.0484653	0.00484653	0.00646204	0.00323102	0	0.00161551	0.0145396	0.00323102	0.00161551	0	0.00161551	0	0.0210016	0.00969305	0.00323102	0.0193861	0.00323102	0.0129241	0	0	0.0161551	0	0.00323102	0	0.00807754	0.0113086	0.0193861	0.00323102	0.0210016	0	0.00161551	0	0.00161551	0.00646204	0.00323102	0.00646204	0.00161551	0	0	0.00807754	0.0403877	0	0.00161551	0	0.00323102	0.00161551
186	0.0719697	0.0227273	0.0416667	0.0416667	0.00378788	0.00378788	0.00378788	0.00378788	0	0.0189394	0	0	0	0.0151515	0	0.030303	0.00378788	0.00378788	0.0151515	0	0.00378788	0	0	0.0151515	0	0	0	0.00757576	0.00757576	0.0265152	0.0113636	0.0151515	0.00757576	0.0113636	0	0.00378788	0	0	0.00378788	0.00378788	0	0	0.00757576	0.0265152	0.00378788	0	0	0	0
187	0.0463822	0.0204082	0.0426716	0.0630798	0.00742115	0.00185529	0.00185529	0.00185529	0	0.00927644	0.00742115	0.00185529	0	0.00927644	0	0.0278293	0.00371058	0.00742115	0.0148423	0.00185529	0.00556586	0	0	0.0222635	0	0.00742115	0.00185529	0.0166976	0.012987	0.00927644	0.00185529	0.012987	0.00371058	0.00185529	0	0.00927644	0.00185529	0.00371058	0.00556586	0.00556586	0	0	0.00371058	0.0519481	0	0	0	0.00371058	0.00185529
188	0.0068006	0.0130151	0.0885815	0.0520898	0.00336123	0.00251251	1.08532e-06	1.08532e-06	0.00116238	0.00259825	0.00186566	1.08532e-05	0	0.0307373	0	0.000628399	0.00362388	0	0.0115055	2.17064e-06	0.0319062	0	0	0.0381706	0.0020035	0.00647067	0.00746482	0.0046571	0.00956382	0.0133624	6.07778e-05	0.027452	0.0144771	0.00771987	0	0.00667253	0.0214784	0.0002735	0.00451818	0.000436298	0	0	0.00500983	0.000374435	0	0	0	2.17064e-06	6.51191e-06
189	0.00336273	0.0053076	0.11107	0.065138	0.00177826	0.000846323	1.50406e-05	0	0.00207502	0.00807738	0.00633499	5.78485e-07	0	0.0150499	0	0.00144563	0.00361958	5.78485e-07	0.00653746	3.29736e-05	0.0222109	0	0	0.0112741	0.00361437	0.00687876	0.0083215	0.0045035	0.0172059	0.0106863	4.16509e-05	0.0295172	0.00903304	0.00568014	0	0.00928526	0.0172903	0.000339571	0.00619904	0.00213982	0	0	0.00690017	0.000505017	1.15697e-06	0	0	0	2.89242e-06
190	0.00716066	0.00664525	0.120568	0.047733	0.00491287	1.12371e-05	6.85464e-05	0	0.0014597	0.00374083	0.00303365	3.7457e-07	0	0.00986057	0	0.00232421	0.00349137	0	0.00717227	0.000700447	0.0376589	0	0	0.0174452	0.00641826	0.00436674	0.00154548	0.0045765	0.0276695	0.0177198	0.0096111	0.0280853	0.00914589	0.0109891	0	0.00539606	0.0153525	0.00241523	0.00583768	0.000940172	0	0	0.00606954	0.000730787	1.12371e-06	0	0	0	0
191	0.00929653	0.00118231	0.137923	0.0441444	0.000404107	0.000448605	0	0	0.00109228	0.00251131	0.00585386	0	0	0.00749176	0	0.00174371	0.00438464	0	0.0061343	7.76133e-07	0.0309926	0	0	0.00831109	0.00123612	0.00202338	0.00324889	0.00681652	0.040339	0.0204915	0.0082384	0.0190342	0.00539051	0.0112467	0	0.00630065	0.0134613	0.000223268	0.00532453	0.000628409	0	0	0.00408272	0.000241119	0	0	0	0	0
192	0.00979761	0.000460346	0.126964	0.0723932	0.000292295	0.000397506	0	0	0.000445983	0.0139838	0.00173258	0	0	0.00850742	0	0.00280086	0.00798855	7.18168e-07	0.0130552	2.87267e-06	0.0421385	0	0	0.00957893	0.003435	0.00192613	0.003951	0.00322637	0.0203342	0.0215792	0.000230891	0.0269568	0.00982095	0.00875986	0	0.0119747	0.0129008	0.000220837	0.00906221	0.000259618	0	0	0.00408135	0.00131892	0	0	0	0	0
193	0.00906423	0.000505564	0.135145	0.0822505	0.000138622	0.000168182	0	0	0.000119766	0.0185599	0.00131335	0	0	0.0113997	0	0.00328795	0.00379989	0	0.0117885	0	0.0398114	0	0	0.00950838	0.00391583	0.00186248	0.00448179	0.00210635	0.0197578	0.0165455	0.00655144	0.0303282	0.00426239	0.00663222	0	0.00794939	0.0143974	0.000273423	0.0119437	5.35123e-06	0	0	0.00544068	0.00075325	0	0	0	0	0
194	0.00525045	0.00287099	0.127798	0.066735	0.0010088	0.000545402	4.7675e-07	0	0.00165623	0.015317	0.00275752	9.535e-07	0	0.0139969	0	0.00184979	0.00523758	0	0.0100852	1.43025e-06	0.0368237	0	0	0.0121462	0.00609477	0.00302069	0.00544163	0.00357133	0.0177937	0.016957	0.000146362	0.0274875	0.00675126	0.00607475	0	0.00666258	0.0166619	0.00015113	0.0100022	0.00066745	0	0	0.00484283	0.000272701	0	0	0	0	9.535e-07
195	0.00392828	0.00115747	0.125384	0.0559888	0.000594967	5.4407e-05	0	0	0.00298975	0.0110442	0.0042692	0	0	0.0102575	0	0.00316965	0.00637001	0	0.00689127	0	0.0402551	0	0	0.0114492	0.00773545	0.00203456	0.00178359	0.00339035	0.0242392	0.0233358	0.000234301	0.0272856	0.00544553	0.00944401	0	0.008054	0.0140998	8.16106e-05	0.00600934	2.14996e-05	0	0	0.00462109	0.000477378	0	0	0	0	0
196	0.0091371	0.0024088	0.131598	0.047569	0.000474271	0.000393713	4.53848e-06	0	0.000169058	0.00416519	0.00188347	0	0	0.00923581	0	0.00206501	0.00464627	7.71542e-05	0.0114188	4.53848e-05	0.0439915	0	0	0.0128326	0.00844158	0.00272422	0.00413115	0.00556191	0.0199591	0.0210858	0.000102116	0.0262392	0.00924375	0.01003	0	0.00982014	0.0144868	7.37503e-05	0.00838144	0.000864581	0	0	0.00379871	0.000705734	0	0	0	0	0
197	0.0207285	0.00110373	0.108615	0.0619399	0.000413396	1.39279e-05	2.62409e-06	0	5.10689e-05	0	0.00637675	2.01853e-07	0	0.00881878	0	0.00335097	0.00156376	1.00927e-06	0.0171622	2.22039e-06	0.042366	0	0	0.00741509	0.00558125	0.0023524	0.00296341	0.0030167	0.0250896	0.00892616	5.04634e-06	0.0310943	0.00732708	0.0136433	0	0.00630812	0.0217223	3.93614e-05	0.00517068	0.00297653	0	0	0.00778246	0.00232979	0	0	0	0	0
198	0.009627	0.00171029	0.129485	0.0497931	0.000723932	0.000192187	0	0	0.0015474	0.00603793	0.00578413	8.61823e-07	0	0.00960847	0	0.00175597	0.00928313	0	0.00818086	2.58547e-06	0.0441512	0	0	0.0112046	0.00487318	0.00240707	0.00276947	0.00514724	0.0233955	0.0235778	5.73113e-05	0.0290568	0.00813001	0.0127171	0	0.0102557	0.0159795	6.42058e-05	0.00622883	0.000602415	0	0	0.004603	0.00131557	1.20655e-05	0	5.60185e-06	0	0
[truncated: 118 more columns]

## Sheet: Table 7
Supplementary Table 7
Metagenome sample ID	GT0	GT1	GT2	GT3	GT4	GT5	GT6	GT7	GT8	GT9	GT10	GT11	GT12	GT13	GT14	GT15	GT16	GT17	GT18	GT19	GT20	GT21	GT22	GT23	GT24	GT25	GT26	GT27	GT28	GT29	GT30	GT31	GT32	GT33	GT34	GT35	GT36	GT37	GT38	GT39	GT40	GT41	GT42	GT43	GT44	GT45	GT46	GT47	GT48
1	0.0181275	0.00139442	0.258566	0.000199203	0.490637	0.0115538	0	0	0	0.0109562	0	0	0	0	0.000996016	0	0	0	0	0.00478088	0.00458167	0.000398406	0	0	0	0.000199203	0.00179283	0	0.00577689	0	0.00258964	0	0	0	0	0.115737	0	0	0	0.00119522	0	0.00338645	0	0	0	0	0	0	0
2	0.0019022	0.000655931	0.378686	0.000229576	0.143797	0.0567545	0	1.63983e-05	1.63983e-05	0.0559673	0	9.83897e-05	0	0	0.000180381	0	0	0	0	0.0347972	6.55931e-05	9.83897e-05	0	0	0	0	0.00465711	0	0.00580499	0	0.0239579	0	0	0	0	0.147535	0	0	0	1.63983e-05	0	0.000327966	0	0	0	0	0	0	0
3	0.0203152	0.000700525	0.215061	0.000350263	0.488967	0.0164623	0	0	0	0.0154116	0	0	0	0	0.00140105	0	0	0	0	0.00525394	0.0108581	0	0	0	0	0.00105079	0.00140105	0	0.0168126	0	0.00210158	0.000350263	0	0	0	0.0984238	0	0	0	0.000350263	0	0.00140105	0	0	0	0	0	0	0
4	0.0206227	0.00646987	0.205823	0	0.513546	0.0291144	0	0	0.000404367	0.0117266	0	0	0	0	0.000404367	0	0	0	0	0.00687424	0.00687424	0.00404367	0	0	0	0.0024262	0.00202184	0	0.0109179	0	0.0024262	0	0.000808734	0	0	0.0719774	0	0	0	0.0012131	0	0.00606551	0	0	0	0	0	0	0
5	0.00492409	0.00164136	0.26508	0.00287238	0.379155	0.0480098	0	0	0	0.0217481	0	0	0	0	0.00123102	0	0	0	0	0.00738613	0.0102585	0.00123102	0	0	0	0.00328272	0.00246204	0	0.0237998	0	0.00246204	0	0.000410341	0	0	0.0812474	0	0	0	0.000410341	0	0.00287238	0	0	0	0	0	0	0
6	0.00171799	0.000548296	0.314831	0.000219318	0.159865	0.054464	0	0	0	0.0508087	0	0.000127936	0	0	1.82765e-05	0	0	0	0	0.034305	9.13826e-05	0.000164489	0	0	0	1.82765e-05	0.00550123	0	0.0106735	0	0.0259161	0	0	0	1.82765e-05	0.165823	0	0	0	0	0	0.000566572	0	0	1.82765e-05	0	0	0	0
7	0.000149633	0.00643424	0.27353	0.00104743	0.116714	0.0685321	0	0	0.000149633	0.0746671	0	0	0	0	0	0	0	0	0	0.0433937	0.0270836	0	0	0	0	0	0.00389047	0	0.00643424	0	0.0212479	0	0	0	0	0.0995062	0	0	0	0	0	0	0	0	0	0	0	0	0
8	0.000750971	0.00577921	0.222941	0.000163255	0.127518	0.0530578	0	0	0.000146929	0.0564535	0	4.89764e-05	0	0	1.63255e-05	1.63255e-05	0	0	0	0.0355895	0.0435727	0	0	0	0	0	0.00576289	0	0.00533843	0	0.0213864	1.63255e-05	0	0	0	0.0881412	0	0	0	0	0	0.000408137	0	0	0	0	0	0	0
9	0.014359	0.00102564	0.284103	0	0.431795	0.0300855	0	0	0	0.017094	0	0	0	0	0.00102564	0	0	0	0	0.00888889	0.00683761	0.00136752	0.00034188	0	0	0	0.00102564	0	0.0150427	0	0.00273504	0	0.00034188	0	0	0.0769231	0	0	0	0.00034188	0	0.00410256	0	0	0	0	0	0	0
10	0	0.00171821	0.261168	0	0.64433	0.00171821	0	0	0	0	0	0.00515464	0	0	0	0	0	0	0	0	0.00171821	0	0	0	0	0	0	0	0	0	0	0	0	0	0	0	0	0	0	0	0	0	0	0	0	0	0	0	0
11	0	0.00262467	0.351706	0	0.506562	0	0	0	0	0.00262467	0	0.00262467	0	0	0	0	0	0	0	0	0	0	0	0	0	0	0	0	0	0	0	0	0	0	0	0.00262467	0	0	0	0	0	0	0	0	0	0	0	0	0
12	0	0	0.312	0	0.578667	0	0	0	0	0	0	0.00266667	0	0	0	0	0	0	0	0	0	0	0	0	0	0	0	0	0	0	0	0	0	0	0	0	0	0	0	0	0	0	0	0	0	0	0	0	0
13	0.0172727	0.000909091	0.279091	0	0.482727	0.0118182	0	0	0	0.00636364	0	0	0	0	0.000909091	0	0	0	0	0.00454545	0.00454545	0	0	0	0	0.000909091	0.00181818	0	0.00636364	0	0.000909091	0	0	0	0	0.122727	0	0	0	0.000909091	0	0.00272727	0	0	0	0	0	0	0
14	0	0.2	0.2	0	0.2	0	0	0	0	0	0	0	0	0	0	0	0	0	0	0	0	0	0	0	0	0	0	0	0	0	0	0.4	0	0	0	0	0	0	0	0	0	0	0	0	0	0	0	0	0
15	0.5	0	0.5	0	0	0	0	0	0	0	0	0	0	0	0	0	0	0	0	0	0	0	0	0	0	0	0	0	0	0	0	0	0	0	0	0	0	0	0	0	0	0	0	0	0	0	0	0	0
16	0	0	0	0	0.5	0	0	0	0	0	0	0	0	0	0	0	0	0	0	0	0	0	0	0	0	0	0	0	0	0	0	0	0	0	0	0	0	0	0	0	0	0	0	0	0	0	0	0	0
17	0	0.2	0.2	0	0.2	0	0	0	0	0	0	0	0	0	0	0	0	0	0	0	0	0	0	0	0	0	0	0	0	0	0	0.4	0	0	0	0	0	0	0	0	0	0	0	0	0	0	0	0	0
18	0	0	0	0	0	0	0	0	0	0	0	0.333333	0	0	0	0	0	0	0	0	0	0	0	0	0	0	0	0	0	0	0	0	0	0	0	0	0	0	0	0	0	0	0	0	0	0	0	0	0.666667
19	0.0313049	0.0157111	0.364029	0	0.357036	0.0114234	0	0	5.70852e-05	0.0917328	9.5142e-06	2.21998e-05	0	6.3428e-06	6.3428e-06	0	0	0	0	0.00838836	0.000364711	6.3428e-06	3.1714e-06	0	9.5142e-06	2.21998e-05	3.1714e-05	0	0.00588929	0	0.00664726	1.26856e-05	3.1714e-06	0	0	0.0133579	0	0	0	5.70852e-05	0	0.000244198	0	0	3.1714e-06	0	0	9.5142e-06	4.12282e-05
20	0.0181269	0.0966767	0.145015	0	0.450151	0.00302115	0	0	0.0166163	0.0226586	0	0.00151057	0	0	0	0	0	0	0	0.00453172	0.0135952	0	0	0	0.00302115	0.00302115	0.00302115	0	0.00906344	0	0.00453172	0.0060423	0	0	0.00151057	0.00906344	0	0.00453172	0	0.00302115	0	0	0	0	0	0	0	0.00302115	0.00302115
21	0.0452483	0.00640683	0.244527	0.000133476	0.168847	0.00961025	0	0	0.00360384	0.0180192	0.000266951	0.000133476	0	0.000133476	0.000133476	0.000133476	0	0	0	0.0105446	0.0105446	0.000133476	0.000400427	0	0.000266951	0.00266951	0.00173518	0	0.0142819	0	0.00667379	0.000133476	0.000667379	0	0	0.0344367	0	0.000400427	0	0.0116124	0	0.00320342	0	0.000400427	0	0	0	0.000266951	0.00093433
22	NaN	0	0	0	0	0	0	0	0	0	0	0	0	0	0	0	0	0	0	0	0	0	0	0	0	0	0	0	0	0	0	0	0	0	0	0	0	0	0	0	0	0	0	0	0	0	0	0	0
23	0	0.333333	0.333333	0	0	0.333333	0	0	0	0	0	0	0	0	0	0	0	0	0	0	0	0	0	0	0	0	0	0	0	0	0	0	0	0	0	0	0	0	0	0	0	0	0	0	0	0	0	0	0
24	0	0.222222	0.444444	0	0.111111	0	0	0	0	0	0	0	0	0	0	0	0	0	0	0	0	0	0	0	0	0	0	0	0	0	0	0	0	0	0	0.222222	0	0	0	0	0	0	0	0	0	0	0	0	0
25	0.0486227	0.0173954	0.250428	7.03317e-05	0.160122	0.0260696	0	0	0.000773649	0.0100809	0	0.000445434	0	0.000140663	0.000234439	0	2.34439e-05	7.03317e-05	0	0.0277107	0.00271949	0	2.34439e-05	0	7.03317e-05	0.000257883	0.00171141	0	0.0176298	2.34439e-05	0.00335248	0.000445434	0.000257883	4.68878e-05	0.000210995	0.0173016	0	7.03317e-05	0	0	0	0.000304771	0	2.34439e-05	0	0	0	0.000609542	0.000726761
26	0.0251397	0.0851955	0.159218	0	0.354749	0.00698324	0	0	0.00977654	0.0125698	0.00139665	0.00698324	0	0	0.0027933	0	0	0.00139665	0	0.0153631	0.0223464	0	0	0	0.00139665	0.00698324	0	0	0.0307263	0	0.0446927	0.00977654	0	0	0.00418994	0.0125698	0	0.00558659	0	0	0	0.00977654	0	0	0	0	0	0.00977654	0.0139665
27	0.0585709	0.0206506	0.279605	9.13743e-05	0.207968	0.0142544	0	0	0.0105994	0.0300621	0.000182749	9.13743e-05	0.000182749	0.000730994	0.00173611	0.000182749	0.000182749	0.000822368	0	0.0187317	0.0212902	0.000274123	0.00063962	0	0.000365497	0.00447734	0.00310673	0	0.0190058	0.000365497	0.0161732	0.00301535	0.00201023	0.000365497	0.00109649	0.0364583	0	0	0	0.00109649	0	0.00941155	0	0.000548246	9.13743e-05	0	0	0.00274123	0.00484284
28	0.00389805	0.0107946	0.135532	0	0.222189	0.00569715	0.00029985	0	0	0.0023988	0	0.123538	0	0	0	0	0	0.00569715	0	0.00209895	0.0344828	0.00029985	0.00029985	0	0	0.00149925	0.00029985	0	0.0170915	0	0.0005997	0	0	0	0	0.108546	0	0	0	0.0218891	0	0.00029985	0	0	0	0	0	0	0
29	0.0332427	0.0319702	0.187384	7.95279e-05	0.232524	0.0358035	0.00236993	0.000206773	0.00187686	0.0190072	0.00186095	0.128549	0	0.000111339	6.36223e-05	1.59056e-05	0	0.0014156	0	0.0276916	0.00528065	0	0.000699846	0.000270395	0.00127245	0.0108635	0.0011452	6.36223e-05	0.0101478	0.0186891	0.00230631	1.59056e-05	0.000524884	7.95279e-05	0.000493073	0.0642586	0	0.000445356	0	1.59056e-05	0	0.00287891	0.000111339	0	0	0	0	0.00260852	0.00480349
30	0.0109489	0.0620438	0.529197	0	0.149635	0.00364964	0	0	0.0218978	0.0474453	0	0.00364964	0	0	0	0	0	0	0	0	0.00729927	0	0	0	0	0.00729927	0	0	0.00364964	0	0.00364964	0	0	0	0	0.0547445	0	0	0	0	0	0	0	0	0	0	0	0	0
31	0.00595238	0.0505952	0.532738	0	0.139881	0.014881	0	0	0.0119048	0.0267857	0	0.00297619	0	0	0	0	0	0	0	0	0.0178571	0	0	0	0	0	0.0119048	0	0.00595238	0	0.00595238	0	0	0	0	0.047619	0	0	0	0	0	0	0	0	0	0	0	0	0
32	0	0	0.0805369	0	0.0738255	0	0.0268456	0	0	0	0	0.536913	0	0	0	0	0	0	0	0	0.0201342	0	0	0	0	0.0738255	0	0	0	0	0	0	0.0268456	0	0	0.0134228	0	0	0	0	0	0	0	0	0	0	0	0	0
33	0.0306122	0.00510204	0.209184	0	0.19898	0.0306122	0	0	0	0.0102041	0	0	0	0	0	0	0	0	0	0.0255102	0.00510204	0	0	0	0	0	0	0	0.00510204	0	0.0357143	0	0	0	0	0.0408163	0	0	0	0.0255102	0	0	0	0	0	0	0	0	0
34	0	0.027027	0.162162	0	0.324324	0	0	0	0	0	0	0	0	0	0	0	0	0	0	0	0.0810811	0	0	0	0	0	0	0	0.0810811	0	0	0	0	0	0	0.135135	0	0	0	0	0	0	0	0	0	0	0	0	0
35	0	0.0285714	0.2	0	0.257143	0	0	0	0	0	0	0.0285714	0	0	0	0	0	0	0	0	0.0571429	0	0	0	0	0	0	0	0.0857143	0	0	0	0	0	0	0.142857	0	0	0	0	0	0	0	0	0	0	0	0	0
36	0.0137457	0	0.0635739	0	0.19244	0.0189003	0	0	0	0.00343643	0	0	0	0	0	0	0	0	0	0	0.0154639	0	0	0	0	0.00515464	0.00515464	0	0.00687285	0	0	0.00171821	0	0	0	0.0463918	0	0	0	0.00343643	0	0	0	0	0.00171821	0	0	0	0
37	0.026087	0.00434783	0.213043	0	0.295652	0.0391304	0	0	0.00434783	0.026087	0	0	0	0	0	0	0	0	0	0.026087	0.0173913	0	0	0	0	0	0.00434783	0	0.0347826	0	0.00869565	0	0	0	0	0.0695652	0	0	0	0	0	0.00434783	0	0	0	0	0	0	0
38	0.0283019	0.00943396	0.216981	0	0.311321	0.0377358	0	0	0.00471698	0.0188679	0	0	0	0	0	0	0	0	0	0.0188679	0.0188679	0	0	0	0	0	0.00471698	0	0.0377358	0	0.00943396	0	0	0	0	0.0801887	0	0	0	0	0	0.00943396	0	0	0	0	0	0	0
39	0.0405983	0.00641026	0.264957	0	0.275641	0.0192308	0	0	0	0.0128205	0	0	0	0	0	0	0	0	0	0.017094	0.0448718	0	0	0	0	0.00213675	0.0042735	0	0.0235043	0	0.0235043	0	0	0	0	0.0811966	0	0	0	0.00213675	0	0.00213675	0	0	0	0	0	0	0.0042735
40	0.003861	0.015444	0.177606	0	0.239382	0.019305	0	0	0.00772201	0.003861	0	0.19305	0	0	0.003861	0	0	0.003861	0	0	0.03861	0	0	0	0	0.034749	0	0	0.019305	0	0.00772201	0	0	0	0	0.0733591	0	0	0	0.003861	0	0.003861	0	0	0	0	0	0	0
41	0.00380228	0.00380228	0.201521	0	0.152091	0.0152091	0	0.00380228	0.00380228	0.00380228	0	0.250951	0	0	0.00380228	0	0	0	0	0.00760456	0.0228137	0	0	0	0.00380228	0.0114068	0	0	0	0	0	0	0	0	0	0.114068	0	0	0	0	0	0	0	0	0	0	0	0	0
42	0.0215385	0.00923077	0.181538	0	0.233846	0.0123077	0	0	0	0.0153846	0	0	0	0	0	0	0	0	0	0.00615385	0.0276923	0.00923077	0	0	0	0.0276923	0	0	0.0184615	0	0.0307692	0	0	0	0	0.0153846	0	0	0	0.0123077	0	0	0	0	0	0	0	0	0.00307692
43	0.0403712	0.0103193	0.343682	0.019186	0.232869	0.0202682	0	0	0.0161008	0.0195638	0	0.0196225	0	0	0.00137934	0	0	0	0	0.0149636	0.0199747	0	0	0.00712045	0	0.000194428	0.0251545	0	0.0223665	0	0.0199674	7.33689e-06	0.00386654	0	0	0.0814725	0	0	0.000146738	0.000278802	0	0.000209101	0	0	3.66845e-06	0	0	0	0
44	0.0633823	0.00577651	0.290445	0.00693285	0.218017	0.0206752	2.0557e-05	0	0.0321357	0.0217956	0.00701507	0.0136139	0	0	0.00054476	0	0	0	0	0.0128533	0.00525745	0	0	0	0	8.2228e-05	0.0116044	0	0.0323875	0	0.0169287	1.02785e-05	0.0216979	0	0	0.0788001	0	0	0.000128481	0.000107924	0	0	0	0	1.02785e-05	0	0	0	0
45	0.0185087	0.00361313	0.322199	0.00518902	0.139816	0.0210621	0.00174033	0	0.0216011	0.0536899	0.00157589	0.0048373	0	0	9.13559e-06	0	0	0	0	0.0164623	0.0157772	0	0	0	0	0.00751402	0.0134796	0	0.0318741	0	0.020957	0.000237525	0.00299191	0	0	0.0662787	0	0	0.00318832	9.13559e-06	0	0	0	0	0.00879757	0	0	0	0
46	0.0445543	0.0169013	0.351232	0.0193478	0.229181	0.0179548	6.17156e-05	0	0.00267581	0.0268639	1.7633e-05	0.00744996	0	0	0.00584976	0	0	0	0	0.0150983	0.020516	0	0	4.40826e-06	0	0.000185147	0.00819495	0	0.0202163	0	0.0185147	1.7633e-05	0.0124357	0	0	0.0634392	0	0	0	0.000330619	0	3.52661e-05	0	4.40826e-06	2.20413e-05	9.69817e-05	0	0	0
47	0.0241877	0.00126862	0.282284	0.0315793	0.167636	0.0228352	0.00362763	0	0.00149928	0.0469391	0	0.00630118	0	0	6.29069e-05	0	0	0	0	0.0225731	0.00237998	0	0	0.00106942	0	1.04845e-05	0.0116902	0	0.0523071	0	0.0276161	1.04845e-05	0.00776901	0	0	0.109385	0	0	0	4.1938e-05	0	0	0	0	0	0	0	0	0
48	0.0171523	0.00370993	0.336557	0.00104119	0.126176	0.0319098	1.09599e-05	0	0.0237337	0.0386557	9.31594e-05	0.000301398	0	0	0.000558956	0	0	0.000213719	0	0.013804	0.0117819	0	0	5.47996e-05	0	0.0253613	0.0108448	0	0.0299316	0	0.0178647	0.000706915	0.00112887	0	0	0.106996	0	0	0	0.000367157	0	0	0	0	0.00468537	0	0	0	0
49	0.0270877	0.00523795	0.282743	0.00937273	0.153192	0.0327832	0.00101766	0	0.01553	0.0414803	0.00118014	0.00482747	0	0	0.00188566	0	0	0	0	0.0283491	0.0140805	0	0	0.00131697	4.27588e-06	0.000530209	0.0173216	0	0.0446573	0	0.034579	0.000136828	0.00763245	0	0	0.101351	0	0	0	2.56553e-05	0	1.28276e-05	0	0	2.56553e-05	0.0014709	0	0	4.27588e-06
50	0.0184779	0.00336316	0.345178	0.0124924	0.138962	0.0304391	0.000248582	0	0.0317892	0.0389493	0	0.00253943	0	0	0.00137451	0	0	0	0	0.0149831	0.0146322	4.87415e-06	0	0.000589772	0	0.0051471	0.0122292	0	0.0330614	0	0.0192968	0.000326568	0.00354351	0	0	0.101811	0	0	4.87415e-06	0.000131602	0	0.000424051	0	0	0	0	0	0	0
51	0.0169653	0.00346736	0.300472	0.0094981	0.134955	0.0358624	0.000681089	0	0.0193925	0.0420418	0	0.00107117	0	0	0.00108355	0	0	0	0	0.0168229	0.0127983	6.81089e-05	0.00014241	7.43006e-05	0	0.00230332	0.0106621	0	0.0407972	0	0.0187423	0.000334353	0.000885416	0	0	0.115717	0	0	0	0.000513913	0	1.23834e-05	0	0	2.47669e-05	0	0	0	0
52	0.0170417	0.00243453	0.28527	0.0285284	0.163409	0.0273447	1.34504e-05	0	0.0188037	0.0287032	0.000470765	0.00181581	0	0	0.00221932	0	0	0	0	0.0268605	0.00322811	0	0	0.000215207	0	0.00242108	0.0131276	0	0.0532637	0	0.0358589	1.34504e-05	0.00324156	0	0	0.114705	0	0	1.34504e-05	0.000161405	0	0	0	0	4.03513e-05	0	0	0	0
53	0.0512206	0.00859537	0.322012	0.0131702	0.220791	0.0167233	4.13637e-06	0	0.0229858	0.0330082	0.00238668	0.00894696	0	0	0.00855814	0	0	8.68637e-05	0	0.0181504	0.00316432	0	0	0.000434319	0	0.00312709	0.00871533	0	0.0292358	0	0.027056	7.03183e-05	0.0123843	0	0	0.0446686	0	0	0.000934819	0.000550137	0	0.000612182	0	0	0.000144773	0	0	0	0
54	0.0513525	0.010647	0.327968	0.0172111	0.249663	0.0146401	1.1227e-05	0	0.0106844	0.0379811	0	0.00740985	0	0	0.00671377	0	0	0	0	0.0171661	0.0180755	0	0	0.0045956	0	0.000220798	0.0162755	0	0.02077	0	0.0213351	3.74235e-06	0.0103364	0	0	0.0475952	0	0	0	7.48469e-06	0	7.85893e-05	0	0	1.87117e-05	7.48469e-06	0	0	0
55	0.0128149	0.000525258	0.308792	1.04356e-05	0.150972	0.0273377	0	0	0.0495203	0.0412901	0	3.47853e-06	0	0	0	0	0	0	0	0.0127836	0.0122096	0	3.47853e-06	0	0	0.0108982	0.00927723	0	0.0264264	0	0.0166065	0.000681791	4.86994e-05	0	0	0.0749379	0	0	0	2.43497e-05	0	0	0	6.95705e-06	0.000939202	6.6092e-05	0	0	3.47853e-06
56	0.0493165	0.011207	0.335654	0.0179737	0.203064	0.0175493	0.000612603	0	0.017325	0.0316231	0.00470063	0.008132	0	0	0.00171369	0	0	0	0	0.0187625	0.0200718	0	0	0.00364759	0	0.00342737	0.013261	0	0.023351	0	0.0238435	4.00394e-06	0.00313108	0	0	0.0613484	0	0	0	0.000148146	0	0.000116114	0	0	2.40236e-05	0	0	0	0
57	0.0120699	0.00142979	0.320071	0.000552617	0.105269	0.0356657	0	0	0.0369376	0.026894	0	1.75434e-05	0	0	0.00109646	0	0	0	0	0.00900853	0.010833	0	0	8.7717e-06	0	0	0.00711385	0	0.0300606	0	0.0128155	0.000561389	0.000561389	0	0	0.0850592	0	0	0	0	0	0	0	0	0.0132102	0	0	0	0
58	0.048573	0.0119432	0.347587	0.0183835	0.235945	0.0167029	0.00109752	0	0.0138105	0.0197135	1.14325e-05	0.0132351	0	0	0.0085744	0	0	0	0	0.0151176	0.020651	0	0	0.00603257	0	0.000636411	0.0157578	0	0.0184369	0	0.0162342	3.81084e-05	0.00427577	0	0	0.0712361	0	0	0.000731682	0.000537329	0	0.000217218	0	0	8.76494e-05	3.81084e-06	0	3.81084e-06	0
59	0.0441266	0.0138507	0.31656	0.0247899	0.21008	0.0234656	0	0	0.0154464	0.0259084	0.00235232	0.00985343	0	0	0.000222072	0	0	0	0	0.0197809	0.0125019	8.2249e-05	0	0.00364363	0	0.000657992	0.014081	0	0.0414453	0	0.0231942	0	0.0079617	0	0	0.0772401	0	0	0	0.000213847	0	0.000699117	0	0	0	0	0	0	0
60	0.0295752	0.00668572	0.325644	0.0107441	0.156954	0.0274882	0	0	0.00879132	0.0425218	0.000115528	0.0128273	0	0	0.0106249	0	0	0	0	0.0241379	0.0138224	0	0	0.00663728	0	0.000339131	0.021518	0	0.0399392	0	0.0319342	7.08075e-05	0.00448696	0	0	0.0683889	0	0	0.00103603	1.86336e-05	0	0	0	0	0.000190062	0	0	0	0
61	0.00941437	0.00293346	0.252905	0	0.191282	0.0258042	0	0	0.0198316	0.0971965	0	1.0233e-05	0	0	0	0	0	0	0	0.0190436	0.0151892	0	0	3.411e-06	0	0.000201249	0.0124331	0	0.0376063	0	0.0274006	0	0.000890271	0	0	0.0976638	0	0	0	3.411e-06	0	2.0466e-05	0	0	0	3.411e-06	0	0	0
62	0.0295465	0.00781686	0.303053	0.0425185	0.174962	0.0294318	0	0	0.00774802	0.0242537	2.29458e-05	0.00471153	0	0	0.00453562	0	0	0	0	0.0266171	0.0123907	0.000130026	0	0.00256993	0	0.000581293	0.0206359	0	0.0377152	0	0.030908	0	0.00325065	0	0	0.103088	0	0	0	0.00152207	0	1.52972e-05	0	0	0	0	0	0	0
63	0.0356015	0.00871668	0.322316	0.044136	0.209056	0.0267152	0	0	0.00737903	0.0189971	6.28003e-05	0.00381198	0	0	0.0107577	0	0	0	0	0.019713	0.0101988	0.000150721	0	0.00352309	0	1.88401e-05	0.011461	0	0.0290074	0	0.0217729	0	0.00389362	0	0	0.101592	0	0	0	0.00168305	0	0	0	0	0	0	0	0	0
64	0.024535	0.00506503	0.275795	0.026305	0.177995	0.0274033	0.000237053	0	0.0185929	0.0463043	9.48212e-05	0.00564976	0	0	0.00293155	0	0	0	0	0.02719	0.00783065	0	3.16071e-05	0.00216508	0	0.00463043	0.0141284	0	0.0447161	0	0.0345939	3.95088e-05	0.00725382	0	0	0.104469	0	0	0	0.000244955	0	7.90177e-06	0	0	9.48212e-05	0.000545222	0	0	0
65	0.0532876	0.00191808	0.296516	0.00174834	0.142776	0.0224738	1.13161e-05	0	0.0648357	0.0351818	0.0122667	0.000215006	0	0	0.000186716	0	0	0	0	0.0220608	0.00253481	0.000158426	0	0.000135793	0	0.0036834	0.00859459	0	0.0520711	0	0.0367604	3.39484e-05	0.000792129	0	0	0.0743073	0	0	0.000101845	0.000299877	0	3.96064e-05	0	0	2.26322e-05	0	0	0	0
66	0.0506765	0.00878276	0.336589	0.0174094	0.24033	0.0200686	0.000161017	0	0.0235134	0.0194245	0.00434747	0.00989036	0	0	0.00369852	0	0	0	0	0.0155162	0.00777762	4.87931e-06	0	0.00136621	0	0.000829483	0.00733848	0	0.0249821	0	0.0229279	2.43966e-05	0.0114469	0	0	0.0531991	0	0	0.000185414	0.000365948	0	0	0	0	9.75862e-06	4.39138e-05	0	0	0
67	0.0430784	0.00911345	0.335914	0.0130584	0.192941	0.0209809	1.86084e-05	0	0.0267961	0.0257075	0.00260052	0.00380076	0	0	0.00485679	0	0	0	0	0.0155008	0.0173616	4.65209e-06	0	0.00142819	0	0.000330299	0.00892737	0	0.0273124	0	0.0209809	0.000279126	0.00544295	0	0	0.0747591	0	0	0	0.000493122	0	0.000153519	0	0	0.000348907	0	0	0	0
68	0.0109482	0.00545115	0.335686	0.00266059	0.1379	0.0317742	0	0	0.0314072	0.0567211	0.00258414	0.000886864	7.64538e-06	0	0.000680439	1.52908e-05	0	0	0	0.0167357	0.00905977	3.05815e-05	7.64538e-06	0.000466368	0	0.00651386	0.0117433	0	0.0357804	0	0.0294959	3.05815e-05	0.000940381	0	0	0.0939693	0	0	0	0.00123091	0	0	0	0	0.000259943	0	0	0	7.64538e-06
69	0.00877833	0.00141167	0.34513	0.0189683	0.126499	0.0514855	0	0	0.0223272	0.0308459	0.0017362	0.000486784	0	0	6.49045e-05	0	0	0	0	0.0147982	0.00478671	0	0	4.86784e-05	0	0.0014928	0.00582518	1.62261e-05	0.0387318	0	0.028558	0.000259618	0.00162261	0	0	0.126564	0	0	0	0	0	1.62261e-05	0	0	0.000324523	0	0	0	1.62261e-05
70	0.0398061	0.00612455	0.318801	0.00997052	0.209892	0.0305054	0.000800956	0	0.0290208	0.024153	2.07144e-05	0.00929385	0	0	0.000690479	1.38096e-05	0	0	0	0.01218	0.0147279	0	0	0.00468145	0	0.000711193	0.0171515	0	0.0267975	0	0.0157153	0.00017262	0.00606241	0	6.90479e-06	0.0954656	0	0	7.59527e-05	8.28575e-05	0	0.000207144	0	0	4.14287e-05	0	0	0	0
71	0.0275659	0.00843632	0.317878	0.0136555	0.171781	0.0269691	0.00010308	0	0.0228893	0.0267629	7.05287e-05	0.0117457	0	0	0.000423172	0	0	0	0	0.0139159	0.0149846	0	0	0.00472	0	0.000211586	0.0106498	0	0.0327362	0	0.0171927	0.000292966	0.00147568	0	0	0.085866	0	0	0	7.05287e-05	0	0.000298391	0	0	0	0	0	0	0
72	0.0388821	0.00532665	0.342111	0.00845158	0.211021	0.0231356	0.000132383	0	0.0272987	0.0398123	0	0.00724272	0	0	0.000219476	0	0	0	0	0.0162935	0.0145377	0	0	0.00405509	0	0.000212509	0.0130048	0	0.0249646	0	0.0193	0.00033444	0.00377639	0	0	0.0643274	0	0	0	1.74188e-05	0	6.9675e-06	0	0	0.00165827	0	0	0	0
73	0.0131506	0.00297464	0.263453	2.94103e-05	0.126805	0.0236963	0	0	0.0487412	0.0579509	0	1.68059e-05	0	0	0.000470565	0	0	0	0	0.0170244	0.00890291	0	0	4.20147e-06	0	0.00176882	0.0127767	0	0.0323429	0	0.0228644	0.000537788	0.000294103	0	0	0.0701183	0	0	0	2.52088e-05	0	0.000126044	0	0	4.20147e-06	4.20147e-06	0	0	4.20147e-06
74	0.035919	0.00762609	0.361209	0.0102173	0.16428	0.0237226	0.000536104	0	0.0219937	0.0288871	0.000335065	0.00641092	0	0	0.0137421	0	0	0	0	0.0155962	0.0157257	0	0	0.00300665	0	0.00898868	0.0106685	0	0.0242006	0	0.0192953	0.000227844	0.0076931	0	0	0.0658515	0	0	0	0.000116156	0	3.12728e-05	0	0	4.46754e-06	0	0	0	0
75	0.0313058	0.00711573	0.362233	0.00934654	0.176252	0.0349208	0	0	0.0244532	0.0343145	0.000154441	0.005966	0	0	0.00437583	0	0	0	0	0.0127728	0.00842562	0	0	0.00334622	0	0.0028257	0.0062806	0	0.0345605	5.72004e-06	0.0157015	0	0.00772777	0	0	0.10641	0	0	0	2.86002e-05	0	0.00315174	0	0	0.00137281	0	0	1.14401e-05	5.72004e-06
76	0.0055581	0.00174862	0.396624	0.00957575	0.144282	0.0556851	0	0	0.0138432	0.00366377	0	0.000811857	0	0	0.000145718	0	0	0	0	0.00231067	0.000437154	0.000124901	2.08169e-05	0.000520421	0	2.08169e-05	0.00141555	0	0.0677172	0	0.00312253	0	0.00541238	0	0	0.167243	0	0	0	0.000249802	0	0	0	0	0	0	0	0	0
77	0.00850596	0.00293309	0.359047	0.00315307	0.133016	0.0395234	0	0	0.0794867	0.00377635	0.000183318	0.000219982	0	0	0.000146654	0	0	0	0	0.00293309	0.00124656	0.000219982	0	3.66636e-05	0	0	0.0016132	0	0.0470761	0	0.00590284	0	0.00333639	0	0	0.169533	0	0	0	0.000146654	0	0	0	0	0	0	0	0	0
78	0.0252027	0.00684322	0.38258	0.00730054	0.146485	0.0457573	0	0	0.0458903	0.00301833	0.000299339	0.00185424	0	0	0.000773292	0	0	0	0	0.00237808	0.00223673	0	4.15749e-05	0.000257764	0	0.000182929	0.00197065	0	0.0474452	0	0.00291024	1.66299e-05	0.0057789	0	0	0.165185	0	0	0	5.82048e-05	0	0.000216189	0	0	0	8.31497e-06	0	0	0
79	NaN	0	0	0	0	0	0	0	0	0	0	0	0	0	0	0	0	0	0	0	0	0	0	0	0	0	0	0	0	0	0	0	0	0	0	0	0	0	0	0	0	0	0	0	0	0	0	0	0
80	0.0465938	0.000998296	0.126594	0.000758705	0.217412	0.0560011	0	0	0.00011314	0.0103956	6.65531e-06	6.65531e-06	0	1.99659e-05	3.32765e-05	0	0	3.32765e-06	0	0.020911	0.00049582	0.001564	0	0	6.65531e-06	3.32765e-06	1.66383e-05	0	0.00121127	3.32765e-06	0.00656546	5.65701e-05	3.32765e-06	0	3.32765e-05	0.168912	0	0	0	9.98296e-06	0	8.98467e-05	0	1.99659e-05	0	0	0	5.98978e-05	6.65531e-05
81	0.046349	0.0006209	0.124711	0.000712082	0.218454	0.0564643	0	0	0	0.0107189	0	0	0	0	1.73678e-05	0	0	0	0	0.0215651	0.000447222	0.00147192	0	0	0	5.78928e-06	2.31571e-05	0	0.00117812	0	0.00684148	0	1.44732e-06	0	0	0.169354	0	0	0	0	0	1.44732e-05	0	0	0	0	0	0	0
82	0.047578	0.000522434	0.122966	0.000728978	0.214976	0.0556089	0	0	0	0.0100113	0	0	0	0	1.21496e-05	0	0	0	0	0.0218815	0.000449536	0.00153085	0	0	0	0	1.21496e-05	0	0.00127571	0	0.0066337	0	0	0	0	0.169682	0	0	0	0	0	2.42993e-05	0	0	0	0	0	0	0
83	0.00492765	1.1465e-06	0.12057	0	0.613544	0.0128672	0	0	0.00218867	0.0122091	0	1.1465e-06	0	0	0	0	0	0	0	0.00679071	0.00436128	0.00352778	0	0	0	2.293e-06	0.000490701	0	0.0179782	0	0.00250395	4.24204e-05	0	0	0	0.0446641	0	0	0	0	0	2.0637e-05	0	0	0	0	0	0	0
84	NaN	0	0	0	0	0	0	0	0	0	0	0	0	0	0	0	0	0	0	0	0	0	0	0	0	0	0	0	0	0	0	0	0	0	0	0	0	0	0	0	0	0	0	0	0	0	0	0	0
85	NaN	0	0	0	0	0	0	0	0	0	0	0	0	0	0	0	0	0	0	0	0	0	0	0	0	0	0	0	0	0	0	0	0	0	0	0	0	0	0	0	0	0	0	0	0	0	0	0	0
86	0	0	1	0	0	0	0	0	0	0	0	0	0	0	0	0	0	0	0	0	0	0	0	0	0	0	0	0	0	0	0	0	0	0	0	0	0	0	0	0	0	0	0	0	0	0	0	0	0
87	NaN	0	0	0	0	0	0	0	0	0	0	0	0	0	0	0	0	0	0	0	0	0	0	0	0	0	0	0	0	0	0	0	0	0	0	0	0	0	0	0	0	0	0	0	0	0	0	0	0
88	NaN	0	0	0	0	0	0	0	0	0	0	0	0	0	0	0	0	0	0	0	0	0	0	0	0	0	0	0	0	0	0	0	0	0	0	0	0	0	0	0	0	0	0	0	0	0	0	0	0
89	NaN	0	0	0	0	0	0	0	0	0	0	0	0	0	0	0	0	0	0	0	0	0	0	0	0	0	0	0	0	0	0	0	0	0	0	0	0	0	0	0	0	0	0	0	0	0	0	0	0
90	NaN	0	0	0	0	0	0	0	0	0	0	0	0	0	0	0	0	0	0	0	0	0	0	0	0	0	0	0	0	0	0	0	0	0	0	0	0	0	0	0	0	0	0	0	0	0	0	0	0
91	0.0112422	0.00610687	0.163498	0	0.243442	0.0362942	0	0	0	0.0409785	0	0	0	0	0	0	0	0	0	0.02356	0.0256419	0	0	0	0	0.00253296	0.0208883	0	0.0660652	0	0.0148161	0	0	0	0	0.0760236	0	0	0	0	0	0	0	0	0	0	0	0	0
92	0.0302536	0.00235507	0.192663	0	0.298188	0.010779	0	0	0.000452899	0.0182065	0	0	0	0	0	0	0	0	0	0.00597826	0.0116848	0	0	0	0	0	0.0155797	0	0.0423007	0	0.00833333	0	0.000724638	0	0	0.0629529	0	0	0	0	0	0	0	0	0	0	0	0	0
93	0.0316114	0.00077101	0.251349	0	0.28219	0.0362375	0	0	0	0.00385505	0	0	0	0	0	0	0	0	0	0.00231303	0.00231303	0	0	0	0	0	0.0138782	0	0.0524287	0	0.00385505	0	0	0	0	0.0932922	0	0	0	0	0	0	0	0	0	0	0	0	0
94	0.0343358	0.0204261	0.143985	4.17711e-05	0.2033	0.0338346	0	0	0	0.0493734	0	0	0	0	0	0	0	0	0	0.0257728	0.0272765	0	0	0	0	0.000668338	0.0176692	0	0.032665	0	0.0224728	0	0.000250627	0	0	0.0921888	0	0	0	4.17711e-05	0	0.00037594	0	0	0	0	0	0	0
95	0.00869074	0.0108634	0.229464	0.0222919	0.188687	0.0319647	0.000356509	0	0.0111123	0.0757413	0	0.00195743	0	0	0.00191035	0	0	0.000934994	0	0.0242224	0.00219959	0	5.38126e-05	0	0	0.00218614	0.0031884	0	0.037689	0	0.0342046	1.34532e-05	0.00861002	0	0	0.0968762	0	0	0	0.00295297	0	0.00996879	0	0	0	0	0	0	0
96	0.0144785	0.0122687	0.233654	0.0270213	0.197847	0.0341457	0.000327049	0	0.0073365	0.0640132	0	0.00407485	0	0	0.00312906	0	0	4.41958e-05	0	0.024069	0.00224515	0	0.000954629	0	0	0.00145846	0.003297	0	0.0355864	0	0.0313967	8.83915e-06	0.0101297	0	0	0.100148	0	0	0	0.00403065	0	0.00326165	0	0	0	0	0	0	0
97	0.0203034	0.00615114	0.312968	0.018754	0.143997	0.0197022	0.000115623	0	0.0372768	0.0516141	0	0.0140135	0	0	0	0	0	0	0	0.0250208	0	0	0	0	0	0.000393118	0.00892609	0	0.0446305	0	0.0296457	0	0.00117935	0	0	0.0715937	0	0	0	0.0014106	0	0.000948108	0	0	0	0	0	0	0
98	0.00499317	0.0111287	0.253246	0.0228865	0.193538	0.0204948	0.000151714	0	0.0302134	0.0556745	0	0.0022177	0	0	0.000303428	0	0	0	0	0.0256709	0.000731797	0	0	0	0	0.00337787	0.00669772	0	0.0396509	0	0.026425	0	0.00233818	0	0	0.0859682	0	0	0	0.00268177	0	0.00231141	0	0	0	0	0	0	0
99	0.0122282	0.00659644	0.249309	0.0193722	0.192209	0.0340773	0.000382403	0	0.00647477	0.0651562	0.000973388	0.00350246	0	0	0.00234656	0	0	0.00072135	0	0.0260208	0.0013471	0	0.00147746	0	0	0.00174688	0.00403261	0	0.0389964	0	0.034564	0	0.00498861	0	0	0.0923937	0	0	0	0.00325911	0	0.00690932	0	0	0	0	0	0	0
100	0.0255477	0.0128827	0.222072	0.0207555	0.249238	0.0295774	1.55589e-05	0	0.0025361	0.0698282	0.00603684	0.00191374	0	0	0.000746826	0	0	0.000155589	0	0.0247853	0.000746826	0	0.0103155	0	0	0.00115136	0.0057879	0	0.0310244	0	0.0356921	1.55589e-05	0.00510331	0	0	0.0777788	0	0	0	0.00096465	0	0.00101133	0	0	0	0	0	0	0
101	0.00802608	0.0100252	0.206054	0.012881	0.182434	0.0235309	0.000130892	0	0.0145945	0.0796837	3.56979e-05	0.00205263	0	0	0.00271899	0	0	4.16476e-05	0	0.0278206	0.00133272	0	0	0	0	0.0102096	0.0035222	0	0.0371496	0	0.0353052	0	0.00567002	0	0	0.101751	0	0	0	0.00283798	0	0.00924576	0	0	0	0	0	0	0
102	0.00981413	0.01161	0.220909	0.0288933	0.195631	0.0302316	3.43151e-05	0	0.005662	0.0633572	2.28768e-05	0.00139548	0	0	0.00737775	0	0	0.000160137	0	0.024684	0.00288247	0	2.28768e-05	0	0	0.00289391	0.00304261	0	0.0318444	0	0.0328281	0	0.00826995	0	0	0.104204	0	0	0	0.0047698	0	0.00745782	0	0	0	0	0	0	0
103	0.0248492	0.00940778	0.26021	0.0182006	0.194829	0.0347639	0.000373984	0	0.00565962	0.0604192	0.00142945	0.00137127	0	0	8.31076e-05	0	0	0.000274255	0	0.0225388	0.0019281	0	0.00119675	0	0	0.00122168	0.00407227	0	0.0353789	0	0.0319798	0	0.00614996	0	0	0.0935874	0	0	0	0.0030168	0	0.0037897	0	0	0	0	0	0	0
104	0.0159827	0.0140356	0.252507	0.0168201	0.173688	0.0346163	0.00054971	0	0.0111021	0.0653693	6.67872e-05	0.0023581	0	0	0.000503473	0	0	5.65123e-05	0	0.0240742	0.00200362	0	7.19247e-05	0	0	0.0025636	0.00266635	0	0.0377759	0	0.0326641	5.13748e-06	0.00744421	0	0	0.104712	0	0	0	0.0032212	0	0.00361165	0	0	0	0	0	0	0
105	0.0103542	0.00583009	0.214734	0.0163476	0.210956	0.0343509	6.99611e-05	0	0.0186796	0.0561088	0.000186563	0.00340477	0	0	0.000326485	0	0	0	0	0.0225275	0.0016091	0	0.000443087	0	0	0.00482731	0.0079056	0	0.0429094	0	0.0279378	0	0.00359133	0	0	0.0983886	0	0	0	0.00237868	0	0.00356801	0	0	0	0	0	0	0
106	0.0140215	0.000894312	0.211952	0.020665	0.205149	0.0429589	0.000670734	0	0.00990131	0.0617714	0.000223578	0.00670734	0	0	0.000159698	0	0	3.19397e-05	0	0.0267016	3.19397e-05	0	0.000383276	0	0	0.00130953	0.00811268	0	0.0473027	0	0.0332492	6.38794e-05	0.00351337	0	0	0.0992686	0	0	0	0.000447156	0	0.00108595	0	0	0	0	0	0	0
107	0.0226146	0.00627631	0.254813	0.0260267	0.243157	0.0358397	0.000423402	0	0.00478195	0.0413688	0.00151926	0.000996239	0	0	0.000622649	0	0	0.000323778	0	0.0239346	0.000398496	9.96239e-05	0.00423402	0	0	0.000747179	0.0136236	0	0.0378322	0	0.0288162	0	0.0020672	0	0	0.0929989	0	0	0	0.00181814	0	0.00366118	0	0	0	0	0	0	0
108	0.022582	0.00446025	0.256064	0.0274893	0.238233	0.0405685	0.000259921	0	0.00378445	0.0394872	0.00203778	0.000686192	0	0	0.000738176	0	0	0.000311905	0	0.0254203	4.15874e-05	5.19842e-05	0.00376366	0	0	0.000873335	0.0160111	0	0.0378445	0	0.0314505	1.03968e-05	0.00305667	0	0	0.0996642	0	0	0	0.000426271	0	0.00399239	0	0	0	0	0	0	0
109	0.0207703	0.00418482	0.231839	0.0268853	0.260432	0.0413186	0.000222051	0	0.00483389	0.0361431	0.00256213	0.00058075	0	0	0.000683235	0	0	0.000136647	0	0.023862	0.000888206	1.70809e-05	0.00450935	0	0	0.000956529	0.0181399	0	0.0390298	0	0.0277564	1.70809e-05	0.00314288	0	0	0.0993936	0	0	0	0.00129815	0	0.00216927	0	0	0	0	0	0	0
110	0.0214502	0.00482629	0.2299	0.0301452	0.289961	0.0343586	0	0	0.000536255	0.0455816	0.00337074	0.000842686	0	0	0	0	0	3.83039e-05	0	0.0244762	0.000536255	0	0.007814	0	0	0.00103421	0.0170452	0	0.0376144	0	0.0327115	0	0.00237484	0	0	0.0800935	0	0	0	0.000421343	0	0.000153216	0	0	0	0	0	0	0
111	0.00943823	0.0107413	0.23089	0.0290777	0.183112	0.0265245	8.21736e-05	0	0.00615128	0.0563417	0	0.00117391	0	0	0.00304042	0	0	0.000980214	0	0.0206667	0.00845801	0	0	0	0	0.00644476	0.00190173	0	0.0281445	0	0.0303338	0	0.00235369	0	0	0.0955973	0	0	0	0.0106063	0	0.013001	0	0	0	0	0	0	0
112	0.00456287	0.00836797	0.246671	0.0395936	0.186829	0.023334	7.03646e-05	0	0.0134613	0.0442323	0	0.00258184	0	5.41266e-06	0.00261432	0	0	2.70633e-05	0	0.0235721	0.0044871	0	0	0	0	0.0091907	0.00143977	0	0.0258076	0	0.0284111	0	0.00148848	0	0	0.0995876	0	0	0	0.00874686	0	0.0119024	0	0	0	0	0	0	0
113	0.00544393	0.00865972	0.23687	0.029993	0.152319	0.0259001	0.000229135	0	0.027512	0.0723671	7.9012e-06	0.00267851	0	7.9012e-06	0.00796441	0	0	0	0	0.0245648	0.00105876	0	0	0	0	0.0253866	0.000300246	0	0.0255367	0	0.0318498	0	0.000323949	0	0	0.107259	0	0	0	0.00453529	0	0.0245885	0	0	0	0	0	0	0
114	0.00553658	0.0074511	0.180094	0.00354445	0.213831	0.0369709	0.000103488	0	0.0161958	0.103332	0	0.000465694	0	0	0.000931388	0	0	2.58719e-05	0	0.0212149	5.17438e-05	0	0	0	0	0.0161958	0.000362206	0	0.0334782	0	0.0398168	0	0.00095726	0	0	0.0951309	0	0	0	0.006261	0	0.0149022	0	0	0	0	0	0	0
115	0	0	0.5	0	0	0	0	0	0	0.25	0	0	0	0	0	0	0	0	0	0	0	0	0	0	0	0	0	0	0	0	0	0	0	0	0	0	0	0	0	0	0	0	0	0	0	0	0	0	0
116	0.0289476	0.00603885	0.342287	0.000362508	0.187417	0.0273826	0	0	7.95749e-05	0.0303534	8.84165e-06	8.84165e-05	0	0	0.000167991	0	0	8.84165e-06	0	0.0163747	0.00625989	9.72582e-05	3.53666e-05	0	2.6525e-05	0.00453577	0.00892123	0	0.027471	0	0.0168257	1.76833e-05	0.000353666	0	0	0.0425991	0	0	0	0.000946057	0	0.000477449	0	0	0.0669225	0	0	0	0.000167991
117	0.0288215	0.00561889	0.343506	0.000314155	0.189076	0.0289202	0	0	0.000125662	0.0303474	0	8.07827e-05	0	0	0.000170541	8.97585e-06	8.97585e-06	8.97585e-06	0	0.0160758	0.00580738	3.59034e-05	0	0	8.97585e-06	0.00518804	0.00924513	0	0.0264698	0	0.0165784	1.79517e-05	0.000296203	8.97585e-06	0	0.0427161	0	0	0	0.00088861	0	0.000448793	0	0	0.0640607	8.97585e-06	0	0	0.000125662
118	0.0295435	0.0062684	0.343475	0.000317388	0.188361	0.0272601	0	0	0.000114612	0.0300019	0	8.81632e-05	0	0	0.000193959	1.76326e-05	0	8.81632e-06	0	0.0168215	0.00573061	4.40816e-05	8.81632e-06	0	1.76326e-05	0.00496359	0.00925714	8.81632e-06	0.0266517	0	0.0173329	1.76326e-05	0.000414367	8.81632e-06	0	0.0423272	0	0	0	0.00106677	0	0.000520163	0	0	0.0646677	0	0	0	0.000246857
119	0.0290331	0.00629881	0.344098	0.000408667	0.189186	0.0281803	0	0	5.33044e-05	0.0298949	0	8.88407e-05	0	0	0.000177681	1.77681e-05	0	0	0	0.0168264	0.00587237	9.77248e-05	0	0	8.88407e-06	0.00482405	0.00930162	0	0.0267944	0	0.0166221	0	0.000390899	8.88407e-06	0	0.0441805	0	0	0	0.000826219	0	0.000390899	0	0	0.064605	0	0	0	0.000177681
120	0.0287949	0.0057839	0.342309	0.000275847	0.188279	0.028083	0	0	6.22881e-05	0.0300407	0	4.44915e-05	0	0	0.000186864	0	0	2.66949e-05	0	0.0164886	0.00623771	7.11864e-05	3.55932e-05	0	8.8983e-06	0.0046894	0.00895169	0	0.0266148	0	0.0171737	8.8983e-06	0.000480508	0	0	0.0421335	0	0	0	0.000880932	0	0.000498305	0	0	0.0644237	0	0	8.8983e-06	8.00847e-05
121	0.0282117	0.00633197	0.343507	0.000400238	0.187086	0.0288069	0	0	7.18376e-05	0.0311775	0	4.10501e-05	0	0	0.000174463	1.02625e-05	0	0	0	0.0167176	0.00633197	4.10501e-05	0	0	0	0.00470023	0.00844605	0	0.0269494	0	0.0171487	2.0525e-05	0.000318138	0	1.02625e-05	0.0453706	0	0	0	0.000872314	0	0.000605488	0	0	0.0607951	0	0	0	0.000133413
122	0.0289364	0.00647063	0.343058	0.00030096	0.188427	0.0277945	0	0	0.000106221	0.0293081	0	0.000177035	0	0	0.000256701	1.77035e-05	0	1.77035e-05	0	0.0163757	0.00575364	0.000106221	0	0	0	0.0048065	0.00972807	0	0.0263694	0	0.0165439	1.77035e-05	0.000442588	8.85175e-06	8.85175e-06	0.0431611	0	0	0	0.000796658	0	0.000531105	0	0	0.0660075	0	0	0	0.000168183
123	0.0212362	0.0150295	0.247089	0.000461657	0.258528	0.0174404	0	0	0.000461657	0.0139523	0	0.000307771	0	0	5.12952e-05	0.000205181	0	0	0	0.00548859	0.0383688	0.00138497	0.00010259	0	0	0.00128238	0.00523211	0	0.0231854	0	0.00948961	0	0.00359066	5.12952e-05	0.000205181	0.078892	0	0	0	0.00984868	0	0.00841241	0	0	0.00010259	0	0	5.12952e-05	0.000512952
124	0.0155398	0.0195343	0.237578	0.000535853	0.264858	0.017537	0	0.000828137	0.00433554	0.0154423	0.000389712	0.00170499	0.000194856	0.00102299	0.00102299	9.74279e-05	9.74279e-05	9.74279e-05	9.74279e-05	0.00652767	0.0351228	0.000681995	0.000292284	4.8714e-05	0.000779423	0.000974279	0.00511496	0.000828137	0.0222136	0.000389712	0.00998636	0.00126656	0.00258184	0.000194856	0.000340998	0.0790627	0	0.000292284	0	0.00511496	0	0.00638153	0	0.000340998	0.00462783	0	0	0.0020947	0.00365355
125	0.0190163	0.0178582	0.25544	0.000243798	0.249832	0.0160297	0	0	0.000670446	0.0139575	0	0.000609496	0	0	6.09496e-05	0.000304748	0	0.000121899	0	0.00566831	0.0430304	0.000975194	0.000365698	0	0	0.000731395	0.00402267	6.09496e-05	0.0214543	0	0.00682635	0	0.00329128	0	0	0.0859999	0	6.09496e-05	0	0.00743585	0	0.00615591	0	0	0	0	0	0.000182849	0.000731395
126	0.0306959	0.0327184	0.303733	0.000206236	0.257596	0.0165388	0	0	0.00518917	0.00670601	6.65278e-05	3.32639e-05	0	0	0.000705195	0.000226195	0	0	0	0.0101122	0.0264581	0.00528896	0.000113097	0	0.000113097	0.00257463	0.00389853	0.000146361	0.0174037	6.65278e-05	0.0115625	1.99584e-05	5.98751e-05	3.32639e-05	5.98751e-05	0.0232049	0	0	0	0.00460373	0	0.00952679	0	3.99167e-05	0	0	0	0.000153014	0.000472348
127	0.0418834	0.000625668	0.182513	7.27521e-06	0.278124	0.03997	0.00104763	0.000109128	7.27521e-05	0.0207125	0	0.0508974	0	0	4.36513e-05	0	0	0.00114221	0	0.0413087	0.00787178	0	7.27521e-06	7.27521e-06	1.45504e-05	0.000727521	0.00154235	0	0.0322801	0	0.00130954	0	8.00274e-05	2.18256e-05	0	0.0752621	0	0	0	1.45504e-05	0	0.000974879	0	0	0	0	0	0	7.27521e-06
128	0.0426749	0.000435088	0.182077	0	0.277876	0.0393755	0.00105146	0.000101521	8.70177e-05	0.0206087	7.25147e-06	0.0493463	0	0	4.35088e-05	0	0	0.00138503	0	0.0427402	0.00747627	0	0	0	7.25147e-06	0.000681639	0.00141404	0	0.0345533	0	0.00142129	0	8.70177e-05	7.25147e-06	0	0.0747264	0	0	0	7.25147e-06	0	0.000906434	7.25147e-06	0	0	0	0	7.25147e-06	7.25147e-06
129	0.0312964	0.00246658	0.17953	2.65224e-05	0.333307	0.0258063	5.30448e-05	0.000132612	0.000291746	0.0375822	2.65224e-05	0.0402345	0	0	5.30448e-05	0	0	0.00196266	2.65224e-05	0.0238171	0.00957458	0	7.95672e-05	0	0	0.000716104	0.00236049	2.65224e-05	0.0194674	7.95672e-05	0.00488012	2.65224e-05	0.000238701	2.65224e-05	2.65224e-05	0.0401284	0	0	0	0	0	0.00265224	0	2.65224e-05	0	0	0	0.00010609	2.65224e-05
130	0.0351314	0.00523234	0.184093	1.77971e-05	0.316699	0.03894	0.000462724	1.77971e-05	0.000444927	0.0186335	0.000160174	0.0638737	0	0	0.000142377	0	0	0.000783071	0	0.0250049	0.0155368	0	0.000106782	1.77971e-05	0.000195768	0.00167293	0.00391536	1.77971e-05	0.0240261	0.000818666	0.00359501	1.77971e-05	0.000391536	3.55942e-05	0	0.06455	0	5.33912e-05	0	0.000106782	0	0.00272295	0	0	0	1.77971e-05	0	0.00012458	0.000320347
131	0.0356793	0.00516697	0.184398	0	0.31689	0.0387251	0.000525762	7.25189e-05	0.000471373	0.0185649	9.06487e-05	0.0624388	0	0	0.000290076	1.81297e-05	0	0.00070706	0	0.0253454	0.0158454	0	0.000181297	7.25189e-05	0.000145038	0.00213931	0.00315457	1.81297e-05	0.024729	0.000870227	0.00295515	1.81297e-05	0.000308206	0	1.81297e-05	0.0650858	0	1.81297e-05	0	5.43892e-05	0	0.00279198	0	0	0	3.62595e-05	0	0.000163168	0.000199427
132	0.0329595	0.0027972	0.180683	0	0.33073	0.0270484	7.91661e-05	0.000105555	0.000263887	0.034965	2.63887e-05	0.0436469	0	0	0	0	2.63887e-05	0.00205832	5.27774e-05	0.0218235	0.00881383	0	0	0	7.91661e-05	0.000554163	0.00263887	5.27774e-05	0.0210846	0.000158332	0.00430136	7.91661e-05	0.000237498	2.63887e-05	0	0.039715	0	0	0	5.27774e-05	0	0.00258609	0	0	0	0	0	5.27774e-05	2.63887e-05
133	0.0353097	0.000998712	0.172961	0	0.324818	0.0308418	0.0013798	0.000315383	0.000157691	0.036177	2.62819e-05	0.0463876	0	0	6.57047e-05	1.31409e-05	0	0.00149807	0	0.0184236	0.0103551	1.31409e-05	1.31409e-05	0	7.88457e-05	0.00102499	0.00231281	2.62819e-05	0.0204079	7.88457e-05	0.00226024	2.62819e-05	5.25638e-05	5.25638e-05	0	0.0372283	0	0	0	0.000236537	0	0.00174775	0	0	0	0	0	1.31409e-05	2.62819e-05
134	0.0377674	0.000622304	0.124053	2.14588e-05	0.275874	0.0358791	0.00381966	0.000107294	0.000128753	0.0441192	0	0.131478	0	0	0	0	0	0.00540761	0	0.0351065	0.00439905	0	4.29175e-05	0	4.29175e-05	0.0160726	0.000214588	0	0.0168666	2.14588e-05	0.00922727	4.29175e-05	0.000193129	2.14588e-05	0	0.0750198	0	0	0	4.29175e-05	0	0.00296131	0	0	0	0	0	0.000107294	0
135	0.0277473	0.00484978	0.190418	0.000585577	0.165973	0.0179877	1.50148e-05	0	0.00034534	0.0352697	4.50444e-05	0.00268765	4.50444e-05	0	0.0391285	0	0	0.00034534	0	0.0222669	0.00393387	9.00887e-05	0.000360355	0.000630621	3.00296e-05	0.00391886	0.000555547	1.50148e-05	0.0384979	0	0.0256152	1.50148e-05	0.00432426	0	0	0.0080179	0	0	0	0.00930917	0	0.00195192	0	0	3.00296e-05	0	0	3.00296e-05	1.50148e-05
136	0.00913091	0.00215622	0.157316	2.20022e-05	0.116854	0.0114411	8.80088e-05	0	0.000132013	0.00750275	0	0.00990099	0	0	0.0535094	0	0	0.000176018	0	0.0211661	0.00151815	0	2.20022e-05	0.000154015	0	0.00743674	0.000968097	0	0.0325413	0.000132013	0.0562156	0	0.0113531	0	0	0.0421562	0	0	0	0.000418042	0	0.000352035	0	0	0	0	0	2.20022e-05	6.60066e-05
137	0.0079312	0.00459762	0.144534	0	0.0915681	0.0123677	0.00014871	0	8.67475e-05	0.00717525	2.4785e-05	0.0125908	0	0	0.036657	0	0	0.000285027	0	0.0192827	0.00039656	2.4785e-05	4.957e-05	0.000359382	1.23925e-05	0.0071009	0.00110293	0	0.0282177	0.000210672	0.0582819	1.23925e-05	0.0141274	0	8.67475e-05	0.0191588	0	0	0	7.4355e-05	0	0.000458522	0	0	1.23925e-05	0	0	2.4785e-05	2.4785e-05
138	0.00376075	0.00734063	0.270848	0.00371584	0.169753	0.0346725	0	0	0.00493325	0.0510763	0	0	0	0	0	0	0	0	0	0.0179643	0.0149644	0.000351752	0	0	0	0	0.013273	0	0.0293101	0	0.0234563	0	0.00520767	0	0	0.113482	0	0	0	0	0	1.24735e-06	0	0	0	0	0	0	0
139	0.0250342	0.00175747	0.25413	0.00148409	0.260847	0.0271822	0	0	0.000468658	0.00714704	0	0	0.00124976	0	0.00191369	0	0	0	0	0.0124585	0.0335481	0.000156219	0	0	0	0.000937317	0.00558485	0	0.0230424	0	0.0160125	0	0.000507713	0	0	0.0694786	0	0	0	0.000156219	0	0.0386253	3.90549e-05	0	0	0	0	0	0
140	0.0710771	0.00116709	0.205282	4.20575e-05	0.349287	0.0277369	0	0	0.00041006	0.0102515	0	0	4.20575e-05	0	0.000273373	0	0	0	0	0.0107772	0.0152669	0.000157715	0	0	0	0.000588804	0.000925264	0	0.0238045	0	0.00942087	0	6.30862e-05	0	0	0.0870589	0	0	0	0.000346974	0	0.0283572	1.05144e-05	0	0	0	0	0	1.05144e-05
141	0.0272868	0.00250558	0.295967	0.000720783	0.256118	0.0235799	0	0	0.00260855	0.00278016	0	0	0.000652137	0	0.00748241	0	0	0	0	0.0143127	0.00799725	0	0	0	0	0.00199073	0.00384417	0	0.0225502	0	0.00734512	0	3.4323e-05	0	0	0.0892054	0	0	0	0.00144157	0	0.00233396	0	0	0	0	0	0	3.4323e-05
142	0.0240512	0.0224519	0.306514	0.0143938	0.332472	0.0116258	0	0	0.000369072	0.0025835	0	0	6.1512e-05	0	0	0	0	0	0	0.00701236	0.0416436	0.000738144	0	0	0	0	0.00510549	0	0.0199914	0	0.000553608	0	6.1512e-05	0	0	0.0939288	0	0	0	0.000123024	0	0.000123024	0	0	0	0	0	0	0
143	0.0236999	0.0210149	0.311031	0.0155351	0.329251	0.0119185	0	0	0.00043838	0.00254808	0	0	0	0	0	0	0	0	0	0.00753466	0.0421667	0.000767165	0	0	0	2.73988e-05	0.00567154	0	0.0192887	0	0.000520576	0	0	0	0	0.0906625	0	0	0	0.000109595	0	0.000356184	0	0	0	0	0	0	0
144	0	0	0.125874	0	0.332168	0	0.0034965	0	0	0	0	0	0.0034965	0	0.0174825	0	0	0	0	0	0.00699301	0	0.0034965	0	0	0	0	0	0.013986	0.020979	0	0	0	0	0	0.0244755	0	0	0	0.0104895	0	0	0	0	0	0	0	0	0
145	0.0150114	0.00337649	0.268227	0.000129038	0.251301	0.000107532	2.15063e-05	0.000430126	0.00180653	0.000473139	0.000279582	4.30126e-05	0.000107532	4.30126e-05	0.000516151	0.000946277	4.30126e-05	4.30126e-05	6.45189e-05	0.0284528	0.0541959	0.00040862	0.00116134	2.15063e-05	0.0013549	0.00187105	0.000688202	0.000666695	0.0364102	0.000301088	0.0355284	0.00111833	0.010151	0.000451632	0	0.0244312	0	0	0	0.020517	0	2.15063e-05	0	4.30126e-05	0	0	0	0.00017205	0.00120435
146	0	0	0.088	0	0.256	0	0	0	0	0	0	0	0	0	0.004	0	0	0	0	0.004	0.052	0	0	0	0	0	0	0	0.012	0	0	0.004	0	0	0	0	0	0	0	0	0	0	0	0	0	0	0	0	0.004
147	0.0151041	0.00743465	0.263735	0.000469557	0.246439	7.82595e-05	0.000469557	0.00422601	0.0025043	0	0.00226953	0.000626076	0.000234779	0.000860855	0.0032869	0.000234779	0.000234779	0.000234779	0.000391298	0.0285647	0.0511035	0.000313038	0.00125215	0.000234779	0.000939114	0.00320864	0.000391298	0.00430427	0.0370167	0.0028956	0.0322429	0.0061825	0.00939114	0.00140867	0	0.0298169	0	0	0	0.0176866	0	0.000234779	0	0.000547817	0	0	0	0.00203475	0.000156519
148	0.000859599	0.000859599	0.0269341	0	0.270201	0	0	0	0	0	0	0	0.000286533	0	0.00114613	0.0034384	0	0	0	0	0.0117479	0.000286533	0.00114613	0	0.000859599	0	0	0	0.0189112	0	0	0	0.000859599	0	0	0.00200573	0	0	0	0.00372493	0	0	0	0	0	0	0	0	0.000286533
149	0.0203053	0.0188232	0.219987	0.000148214	0.240663	0.000407589	0.000222321	0.000407589	0.00433526	0.000222321	0.000555803	0.000333482	0.000148214	0.000111161	0.00062991	0.0155995	7.4107e-05	0.000111161	3.70535e-05	0.000111161	0.0603231	0.00540981	0.0169705	0.000111161	0.0189714	0.000111161	0.000778124	0.00122277	0.0231584	0.000815177	0.000407589	0.00659552	0.00570624	0.00485401	0	0.0512079	0	0	0	0.0620276	0	0.000481696	0	0.000259375	0	0	0	0.000185268	0.023566
150	0.000244499	0.00220049	0.0425428	0	0.21956	0	0	0	0	0	0	0	0	0	0.000488998	0.00342298	0	0	0	0	0.00611247	0	0.00855746	0	0.00440098	0	0	0	0.00880196	0.00146699	0	0.000244499	0	0.000244499	0	0.00220049	0	0	0	0.00709046	0	0	0	0	0	0	0	0	0.000977995
151	0.0278091	0.0128833	0.206054	0.00023567	0.267721	0.000130928	0.000209484	0.000733195	0.00277567	0.000261856	0.000314227	0.000209484	5.23711e-05	5.23711e-05	0.000418969	0.00958391	5.23711e-05	7.85567e-05	5.23711e-05	0.000104742	0.0560633	0.0039802	0.0115478	7.85567e-05	0.0118882	0.000209484	0.000261856	0.000837938	0.024562	0.000837938	0.000209484	0.00547278	0.00418969	0.00437299	2.61856e-05	0.0640499	0	0	0	0.0609861	0	0.000157113	0	0.000183299	0	0	0	0.000314227	0.0181466
152	0.00121951	0	0.0640244	0	0.353049	0.000609756	0	0	0	0	0	0	0	0	0.000609756	0	0	0	0	0	0.0103659	0	0	0	0	0	0	0	0.0378049	0	0	0	0	0	0	0.0054878	0	0	0	0.00304878	0	0	0	0	0	0	0	0	0
153	0.0343801	0.00130009	0.166137	0.000115564	0.334166	2.88909e-05	4.33363e-05	0.00066449	0.000491145	0	0.000245572	0.000173345	8.66726e-05	4.33363e-05	0.000418918	0.0003178	1.44454e-05	2.88909e-05	0.000173345	0	0.0474822	0.000115564	0.000404472	4.33363e-05	0.000433363	0.000130009	0.000144454	0.00082339	0.0336145	0.000534481	1.44454e-05	0.00106896	0.0001589	0.000260018	0	0.0913963	0	0	0	0.0553549	0	2.88909e-05	0	0.000101118	0	0	0	0.000274463	0.000433363
154	0.00110497	0	0.0353591	0	0.274033	0	0	0	0	0	0	0	0	0	0.00110497	0	0	0	0	0	0.0243094	0	0	0	0.00110497	0	0	0	0.00662983	0	0	0	0	0	0	0.0110497	0	0	0	0.00220994	0	0	0	0	0	0	0	0	0
155	0.0322626	0.00163205	0.169403	4.73059e-05	0.331969	0	0.000165571	0.000851507	0.00087516	7.09589e-05	0.000331141	0.000165571	7.09589e-05	2.3653e-05	0.000851507	0.000709589	7.09589e-05	4.73059e-05	0.000141918	0	0.0483467	0.000165571	0.000756895	2.3653e-05	0.000685936	0.000189224	0.000260183	0.000969772	0.0333034	0.000378447	4.73059e-05	0.00106438	0.000331141	0.00023653	0	0.0888405	0	0	0	0.0570036	0	7.09589e-05	0	0.000118265	0	0	0	0.00023653	0.000591324
156	0.00248756	0	0.0970149	0	0.325871	0	0	0	0.00248756	0	0	0	0	0	0	0.00248756	0	0	0	0	0.0149254	0	0	0	0.0621891	0	0.00248756	0	0.0373134	0.00497512	0.00995025	0	0	0	0	0.0248756	0	0	0	0.0497512	0	0	0	0	0	0	0	0	0
157	0.0217434	0.0194941	0.23827	0.000276232	0.210923	0.00169685	7.89235e-05	0.000552464	0.0069058	0.00197309	0.000197309	0.000276232	7.89235e-05	0	0.000828697	0.0189022	0.000118385	3.94617e-05	7.89235e-05	0.00564303	0.0599818	0.00595872	0.015469	7.89235e-05	0.0193757	0.0023677	0.00118385	0.000710311	0.0207174	0.000473541	0.00603765	0.00655065	0.00753719	0.00438025	0	0.0372519	0	0	0	0.0531155	0	0.000355156	0	0.000118385	0	0	0	0.000394617	0.037607
158	0.00356824	0	0.0677966	0.000892061	0.261374	0	0	0	0.00178412	0	0	0	0.000892061	0	0.015165	0.00535236	0	0	0	0	0.00713649	0.00267618	0.000892061	0	0.0187333	0	0	0	0.043711	0.000892061	0.00178412	0.000892061	0	0	0	0.0187333	0	0	0	0.0178412	0	0.000892061	0	0	0	0	0	0	0.00178412
159	0.0166752	0.0255431	0.263535	0.000509165	0.269136	0.0129837	0	0	0.000551595	0.0146385	4.24304e-05	0	0	0	0	0.000212152	0	0	0	0.00589783	0.0440428	0.000466735	8.48608e-05	0	4.24304e-05	0.000636456	0.0096317	0	0.0213001	0	0.00738289	8.48608e-05	0.00233367	4.24304e-05	0	0.0796419	0	0	0	0.0141718	0	0.00135777	0	0	0.0023761	0	0	8.48608e-05	0.000636456
160	0.0171002	0.0233461	0.231884	0.000424474	0.28652	0.0195864	0	0	0.000485113	0.0120672	6.06391e-05	0.00145534	0	0	0.000121278	0.000121278	0	0	0	0.00733734	0.0395367	0.000424474	0.000121278	0	0.000121278	0.00072767	0.00897459	0	0.0187375	0	0.00739797	0	0.00285004	0	0	0.084531	0	0	0	0.00861076	0	0.00497241	0	0	0.000181917	0	0	6.06391e-05	0.000788309
161	0.0186373	0.0266431	0.240176	0.0011191	0.261309	0.0168295	0	0	0.00327121	0.0114923	4.30422e-05	0.000129127	0	8.60844e-05	0.000688676	0.000688676	4.30422e-05	0.000258253	0	0.00593983	0.0408471	0.000602591	0.00038738	4.30422e-05	0.000473464	0.000688676	0.00705892	0	0.0196273	8.60844e-05	0.00710197	0.00167865	0.00284079	4.30422e-05	0.000559549	0.0826841	0	8.60844e-05	0	0.0106745	0	0.003056	0	0.000258253	0.000946929	0	0	0.00124822	0.00473464
162	0.0172121	0.0251482	0.245864	0.00128833	0.27797	0.015563	0	0	0.000257666	0.0104097	0	0.000515331	0	0	5.15331e-05	0.000618397	5.15331e-05	0	0	0.00633857	0.0461737	0.000876063	0.000257666	0	0.000360732	0.000772997	0.0106674	0	0.0240144	0	0.00623551	0.000103066	0.00278279	5.15331e-05	0.000206132	0.0851327	0	0	0	0.0119557	0	0.00221592	0	0	0.00128833	0	0	0	0.00242206
163	0.0176444	0.0252149	0.267079	0.000361936	0.251938	0.0127583	0	0	0.0022621	0.017946	6.03227e-05	0.000180968	0	6.03227e-05	0.000512743	0.000150807	6.03227e-05	0.000814357	0	0.00760066	0.0427387	0.000361936	0.000150807	0	6.03227e-05	0.000844518	0.010285	3.01614e-05	0.0235862	0.000120645	0.00772131	0.00066355	0.00214146	3.01614e-05	9.04841e-05	0.079807	0	0.000120645	0	0.0141457	0	0.00238275	0	0.000271452	0.00214146	0	0	0.000723873	0.00223194
164	0.00552486	0.0276243	0.320442	0.0110497	0.132597	0.0220994	0	0	0	0.00552486	0	0	0	0	0.0110497	0.00552486	0	0	0	0.00552486	0.0331492	0	0	0	0	0	0.00552486	0	0.0276243	0	0.0220994	0	0	0	0	0.0718232	0	0	0	0.00552486	0	0	0	0	0	0	0	0	0
165	0.0181818	0.0145455	0.356364	0.0109091	0.185455	0.0436364	0	0	0	0.0145455	0	0	0	0	0	0.00363636	0	0.00363636	0	0.0109091	0.0290909	0	0	0	0	0	0	0	0.00727273	0	0.0109091	0	0.0109091	0	0	0.0363636	0	0	0	0.00727273	0	0.0181818	0	0	0	0	0	0	0.00727273
166	0.0201613	0.0241935	0.302419	0.0201613	0.245968	0.0282258	0	0	0	0.0201613	0	0	0	0	0	0	0	0	0	0.00806452	0.0120968	0	0	0	0	0	0.00403226	0	0.0201613	0	0.00806452	0	0	0	0	0.0806452	0	0	0	0.0201613	0	0.00403226	0	0	0	0	0	0	0
167	0.00913242	0.0136986	0.315068	0.00456621	0.214612	0.0365297	0	0	0	0.0319635	0	0.0182648	0	0	0	0	0	0	0	0.00456621	0.0456621	0	0.00456621	0	0	0	0.00456621	0	0.0182648	0	0.00456621	0	0	0	0	0.0639269	0	0	0	0.00456621	0	0.00456621	0	0	0	0	0	0	0
168	0.0138889	0.0208333	0.3125	0	0.222222	0.0416667	0	0	0.00694444	0.00694444	0	0.0138889	0	0	0.00694444	0	0	0	0	0.00694444	0.0208333	0	0.00694444	0	0	0	0.00694444	0	0.0138889	0	0	0.0208333	0.00694444	0	0	0.0625	0	0	0	0	0	0.00694444	0	0	0	0	0	0.00694444	0.0277778
169	0.00636943	0.0191083	0.312102	0.00636943	0.292994	0.10828	0	0	0	0	0	0.0127389	0	0	0.00636943	0	0	0	0	0	0.0191083	0	0	0	0.00636943	0	0	0	0.0127389	0	0	0	0	0	0	0.044586	0	0	0	0.00636943	0	0.0191083	0	0	0	0	0	0.00636943	0
170	0.0344828	0.00862069	0.232759	0	0.37069	0.0258621	0	0	0	0	0	0	0	0	0	0	0	0	0	0.0172414	0.0172414	0	0	0	0.0172414	0.00862069	0	0	0	0	0	0	0.00862069	0	0	0.112069	0	0	0	0	0	0	0	0	0.00862069	0	0	0	0
171	0	0.0202703	0.432432	0.00675676	0.189189	0.0202703	0	0	0	0	0	0.00675676	0	0	0	0	0	0	0	0	0.0202703	0	0	0	0	0	0	0	0.00675676	0	0	0	0	0	0	0.0878378	0	0	0	0.0135135	0	0	0	0	0	0	0	0	0.00675676
172	0.0205479	0.010274	0.315068	0.00342466	0.222603	0.0753425	0	0	0.010274	0.0171233	0	0.00684932	0	0	0	0	0	0.00342466	0	0.010274	0.0376712	0	0	0	0.00342466	0.00684932	0.00342466	0	0.0273973	0.00342466	0	0.00342466	0	0.00684932	0	0.0684932	0	0	0	0.00342466	0	0	0	0	0	0	0	0.00342466	0.00342466
173	0.0137931	0.0275862	0.427586	0.0137931	0.227586	0.0413793	0	0	0	0	0	0.00689655	0	0	0	0	0	0	0	0.00689655	0.0137931	0	0	0	0.00689655	0	0.00689655	0	0	0	0	0	0.0137931	0	0	0.0275862	0	0	0	0.0137931	0	0	0	0	0	0	0	0	0.00689655
174	0.00518135	0.0103627	0.233161	0	0.284974	0.0621762	0	0	0.015544	0.0207254	0	0.015544	0	0	0.00518135	0	0	0.00518135	0	0.015544	0.0414508	0	0	0	0	0	0	0	0.0103627	0.00518135	0.0103627	0.00518135	0.00518135	0	0	0.0466321	0	0	0	0.0103627	0	0.00518135	0	0	0	0	0	0.0207254	0
175	0.0224719	0	0.308989	0	0.269663	0.0505618	0	0	0	0.00561798	0	0.0168539	0	0	0	0	0	0	0	0.011236	0.0224719	0.011236	0	0	0	0	0	0	0.0224719	0	0.00561798	0	0	0	0	0.0337079	0	0	0	0.011236	0	0.00561798	0	0	0	0	0	0	0
176	0.0193237	0.0193237	0.31401	0	0.270531	0.057971	0	0	0.0193237	0.0144928	0	0.0289855	0	0	0.00483092	0	0	0	0	0.00483092	0.0193237	0	0	0	0	0	0	0	0.0144928	0	0	0	0.00966184	0	0.00483092	0.0628019	0	0	0	0.00483092	0	0.0144928	0	0.00966184	0	0	0	0	0.0144928
177	0.0225564	0.0225564	0.315789	0.0075188	0.255639	0.0300752	0	0	0	0.0300752	0	0.0075188	0	0	0	0	0	0	0	0.0075188	0.0225564	0	0	0	0.0075188	0.0075188	0	0	0.0300752	0	0	0	0.0075188	0	0	0.037594	0	0	0	0	0	0	0	0	0	0	0	0	0
178	0.00613497	0.0184049	0.361963	0.00613497	0.245399	0.0552147	0	0	0	0.0122699	0	0	0	0	0	0	0	0	0	0	0.00613497	0	0	0	0	0	0	0	0	0	0.0122699	0	0.00613497	0	0	0.0613497	0	0	0	0	0	0	0	0	0	0	0	0	0.00613497
179	0	0.0223881	0.320896	0.0149254	0.268657	0.0522388	0	0	0	0.00746269	0	0.00746269	0	0	0	0	0	0	0	0.0223881	0.0298507	0	0	0	0	0	0	0	0	0	0	0	0	0	0	0.0298507	0	0	0	0	0	0	0	0	0	0	0	0	0.00746269
180	0.011236	0.0224719	0.314607	0.011236	0.213483	0.0674157	0	0	0	0.0168539	0	0	0	0	0	0	0	0	0	0.011236	0.0337079	0	0	0	0.00561798	0.00561798	0	0	0.011236	0	0	0	0.00561798	0	0	0.11236	0	0	0	0	0	0	0	0	0	0	0	0	0.00561798
181	0.015625	0.0078125	0.265625	0.015625	0.257812	0.078125	0	0	0	0.0234375	0	0.0234375	0	0	0	0	0	0	0	0.0234375	0.0078125	0	0	0	0	0	0	0	0.0390625	0	0	0	0	0	0	0.0625	0	0	0	0	0	0	0	0	0	0	0	0	0
182	0	0.0104167	0.354167	0.0104167	0.270833	0.0104167	0	0	0	0.0208333	0	0.0104167	0	0	0	0	0	0	0	0	0.0104167	0	0.0104167	0	0	0	0	0	0.0208333	0	0.0104167	0	0	0	0	0.0729167	0	0	0	0.0104167	0	0	0	0	0	0	0	0	0
183	0.0114943	0.0229885	0.275862	0	0.333333	0.0344828	0	0	0.0114943	0.0229885	0	0	0	0	0	0	0	0	0	0.0114943	0	0	0.0114943	0	0	0	0	0	0	0	0	0	0	0	0	0.114943	0	0	0	0	0	0	0	0	0	0	0	0	0
184	0.0232558	0.00775194	0.395349	0	0.147287	0.0620155	0	0	0.0155039	0	0.00775194	0.0155039	0	0	0	0	0	0	0	0	0.0387597	0	0	0	0	0.00775194	0.00775194	0	0.00775194	0	0	0	0	0	0	0.0697674	0	0	0	0.00775194	0	0	0	0.00775194	0	0	0	0.00775194	0.0155039
185	0.0234899	0	0.275168	0.00671141	0.238255	0.0503356	0	0	0.00671141	0.0302013	0	0	0	0	0	0.00671141	0	0	0	0.0302013	0.0201342	0.00671141	0	0	0	0	0.0033557	0	0.0234899	0	0.00671141	0	0.0033557	0	0	0.0637584	0	0	0	0	0	0	0	0	0	0	0	0.0033557	0.0100671
186	0.0192308	0.00961538	0.317308	0	0.230769	0.0769231	0	0	0	0	0	0	0	0	0	0	0	0	0	0.0192308	0.00961538	0	0.00961538	0	0	0	0	0	0.0288462	0	0	0.00961538	0	0	0	0.105769	0	0	0	0.00961538	0	0	0	0	0	0	0	0	0
187	0.0271318	0.0232558	0.286822	0.00387597	0.228682	0.0348837	0	0	0.0155039	0.0193798	0	0.0155039	0	0	0	0.00387597	0	0.00387597	0	0.0193798	0.0387597	0	0.00387597	0	0.00775194	0	0.00387597	0	0.00387597	0.00775194	0.00775194	0.00387597	0	0	0	0.0310078	0	0	0	0.00775194	0	0.00387597	0	0	0	0	0	0.00775194	0.0193798
188	0.0433394	0.00304417	0.334994	0.0109823	0.166709	0.0563281	6.55444e-05	0	0.0258318	0.00742472	0.00271645	0.00620487	0	0	0.00188258	0	0	0	0	0.00721717	0.00399457	7.28271e-06	4.36963e-05	0.00104871	0	3.64136e-06	0.00940562	0	0.05304	0	0.00925997	0	0.00782891	0	0	0.138889	0	0	0	0.0016641	0	0.000149296	0	0	0	0	0	0	7.28271e-06
189	0.0265758	0.00652658	0.352072	0.0155824	0.169106	0.0541158	0.000150252	0	0.00554055	0.0117384	0.000278593	0.00529639	0	0	0.00458269	0	0	0	0	0.0100794	0.0109715	0.000165903	9.70378e-05	0.00302695	0	0.00139296	0.0121736	0	0.0425307	0	0.0112032	0.000103298	0.00212857	0	0	0.143804	0	0	0	3.13025e-06	0	0.000316156	0	0	0.000150252	0	0	0	0
190	0.0302162	0.00847004	0.364117	0.0116812	0.204848	0.0231704	0	0	0.0174537	0.0241089	1.31268e-05	0.0109018	0	0	0.00828135	0	0	0	0	0.0142655	0.0154961	0	0	0.00498489	0	0.00289609	0.0179541	0	0.0242829	0	0.0166677	0.000567732	0.00650759	0	0	0.0768244	0	0	0	3.11761e-05	0	0.000270739	0	0	0.00125361	0.00203137	0	0	3.28169e-06
191	0.0409661	0.0126931	0.387158	0.0243494	0.217899	0.0223322	0.000409454	0	0.0107454	0.0163575	0.000298639	0.00810456	0	0	0.00257881	0	0	0	0	0.0163462	0.0148793	1.87823e-06	0	0.00713164	0	2.62952e-05	0.0122479	0	0.0234366	0	0.018448	0	0.00910191	0	0	0.0620586	0	0	0	0.000108937	0	6.57381e-05	0	0	0	0	0	0	0
192	0.0408994	0.0108143	0.350805	0.0269374	0.239885	0.0171482	0.00288295	0	0.00976144	0.0192944	0.00105281	0.0113353	0	0	0.010227	0	0	0	0	0.0176223	0.0279347	0	0	0.00216755	0	0.000397206	0.00587053	0	0.021872	0	0.0205821	0	0.00398487	0	0	0.055502	0	0	0	9.82337e-05	0	3.63038e-05	0	0	0	0	0	0	0
193	0.0295029	0.0129615	0.356167	0.0297449	0.228752	0.0190928	0.000886543	0	0.00477955	0.0214158	0.000328224	0.00625994	0	0	0.00844415	0	0	0	0	0.0210013	0.0286824	0	0	0.000157344	0	0	0.0172098	0	0.0253781	0	0.0238487	0	0.00338883	0	0	0.0634978	0	0	0	4.0605e-05	0	2.03025e-05	0	0	0	1.69188e-06	0	0	0
194	0.0288152	0.00766243	0.333985	0.0261746	0.238157	0.0294143	0.000514157	0	0.00791951	0.0138872	0.000259574	0.00782716	0	0	0.00809423	0	0	0	0	0.015874	0.0196228	0	0	0.0028054	0	1.49754e-05	0.00952188	0	0.0315657	0	0.0193857	2.49591e-06	0.00448265	0	0	0.101818	0	0	2.49591e-06	1.74713e-05	0	1.99673e-05	0	0	0	0	0	0	0
195	0.0342574	0.0108885	0.325815	0.0287173	0.241588	0.0209672	0.000368332	0	0.00189212	0.0152908	9.33445e-05	0.00843885	0	0	0.00874664	0	0	0	0	0.0190423	0.0233689	0	0	0.00396336	0	0	0.0186891	0	0.0249028	0	0.0237272	0	0.00249507	0	0	0.105028	0	0	0	0.000138755	0	2.52283e-05	0	0	0	0	0	0	0
196	0.0358418	0.012978	0.344155	0.0224337	0.233658	0.0228831	0.000459015	0	0.00646969	0.0147803	0.000106298	0.00801102	0	0	0.00743121	0	0	0	0	0.015563	0.0111323	0	0	0.00231923	0	0.00108231	0.0118764	0	0.0253183	0	0.0167806	0	0.0083589	0	0	0.0967555	0	0	5.79808e-05	0.000492837	0	7.73078e-05	0	0	0	0	0	0	0
197	0.0308145	0.000383139	0.374193	0.0190302	0.249247	0.0173708	0.0100926	0	0.00283833	0.0267042	2.1129e-05	0.0123267	0	0	2.39462e-05	0	0	0	0	0.0154819	0.0288199	0	0	0.000156355	0	0.000166215	0.000384548	0	0.0184245	0	0.0163975	2.1129e-05	0.000228193	0	0	0.0590598	0	0	0	0.000464838	0	0.000136634	0	0	0	0	0	0	0
198	0.0479752	0.00847551	0.319593	0.0315152	0.222823	0.0219806	0.00191443	0	0.0163705	0.0170155	0.00357707	0.0092288	0	0	0.00544364	0	0	0	0	0.0166014	0.0146391	7.07506e-05	0	0.00297153	0	5.61843e-05	0.0139025	0	0.0257512	0	0.0212148	0	0.0120984	0	0	0.0836543	0	0	0	0.000620109	0	1.24854e-05	0	0	0	0	0	0	0
[truncated: 61 more columns]

## Sheet: Table 8
Supplementary Table 8
Family	Type	Glycan structure
GH0	General	unknown
GH1	General	disaccharide_polysaccharide
GH2	General	disaccharide
GH3	General	disaccharide
GH4	General	disaccharide
GH5	General	polysaccharide
GH6	Moderate	polysaccharide
GH7	Specific	polysaccharide
GH8	General	polysaccharide
GH9	General	polysaccharide
GH10	General	polysaccharide
GH11	Moderate	polysaccharide
GH12	Specific	polysaccharide
GH13	General	polysaccharide
GH14	Specific	polysaccharide
GH15	General	polysaccharide
GH16	General	polysaccharide
GH17	General	polysaccharide
GH18	General	polysaccharide
GH19	General	polysaccharide
GH20	General	disaccharide
GH22	Specific	polysaccharide
GH23	General	polysaccharide
GH24	General	polysaccharide
GH25	General	polysaccharide
GH26	Moderate	polysaccharide
GH27	General	disaccharide
GH28	General	polysaccharide
GH29	General	monosaccharide
GH30	General	polysaccharide
GH31	General	disaccharide
GH32	General	disaccharide
GH33	General	polysaccharide
GH34	Specific	polysaccharide
GH35	General	disaccharide
GH36	General	disaccharide
GH37	General	disaccharide
GH38	General	oligo-saccharide
GH39	General	oligo-saccharide
GH42	General	disaccharide_peptide glycan
GH43	General	monosaccharide_polysaccharide
GH44	Specific	polysaccharide
GH45	Specific	polysaccharide
GH46	Specific	polysaccharide
GH47	Not determine	polysaccharide
GH48	Specific	polysaccharide
GH49	Specific	polysaccharide
GH50	Moderate	polysaccharide
GH51	General	polysaccharide
GH52	Specific	monosaccharide
GH53	Not determine	polysaccharide
GH54	Specific	polysaccharide
GH55	Moderate	polysaccharide
GH56	Specific	oligo-saccharide_peptide glycan
GH57	General	polysaccharide
GH58	Specific	polysaccharide
GH59	Moderate	disaccharide
GH61	Not determine	disaccharide
GH62	Specific	polysaccharide
GH63	General	disaccharide
GH64	Specific	disaccharide
GH65	General	disaccharide
GH66	Specific	polysaccharide
GH67	General	disaccharide
GH68	Moderate	monosaccharide_disaccharide_oligo-saccharide_polysaccharide
GH70	Specific	monosaccharide_disaccharide_oligo-saccharide_polysaccharide
GH71	Specific	polysaccharide
GH72	Specific	monosaccharide
GH73	General	peptide glycan
GH74	Moderate	polysaccharide
GH75	Specific	polysaccharide
GH76	General	disaccharide
GH77	General	polysaccharide
GH78	General	monosaccharide
GH79	Moderate	polysaccharide
GH80	Not determine	polysaccharide
GH81	Specific	polysaccharide
GH82	Specific	monosaccharide_polysaccharide
GH83	Not determine	polysaccharide
GH84	Moderate	disaccharide
GH85	Not determine	other
GH86	Specific	other
GH87	Moderate	polysaccharide
GH88	General	peptide glycan
GH89	Moderate	oligo-saccharide
GH90	Specific	peptide glycan
GH91	Moderate	peptide glycan
GH92	General	oligo-saccharide
GH93	Specific	peptide glycan
GH94	General	disaccharide
GH95	General	monosaccharide
GH96	Specific	polysaccharide
GH97	General	disaccharide_polysaccharide
GH98	Specific	peptide glycan
GH99	Moderate	peptide glycan
GH100	Specific	disaccharide
GH101	Moderate	other
GH102	General	peptide glycan
GH103	General	peptide glycan
GH104	Moderate	peptide glycan
GH105	General	peptide glycan
GH106	General	disaccharide
GH107	Not determine	peptide glycan
GH108	Moderate	polysaccharide
GH109	General	other
GH110	Moderate	disaccharide
GH111	Specific	other
GH112	Moderate	other
GH113	Moderate	polysaccharide
GH114	Moderate	other
GH115	General	peptide glycan
GH116	General	disaccharide
GH117	Moderate	peptide glycan
GH118	Not determine	polysaccharide
GH119	Specific	polysaccharide
GH120	Moderate	disaccharide
GH121	Moderate	peptide glycan
GH122	Specific	disaccharide
GH123	Moderate	peptide glycan
GH124	Not determine	polysaccharide
GH125	Moderate	peptide glycan
GH126	Specific	peptide glycan
GH127	General	other
GH128	Moderate	polysaccharide
GH129	Specific	other
GH130	General	other
GH131	Specific	peptide glycan
GH132	Specific	other
GH133	General	polysaccharide
GH134	Specific	polysaccharide
GH135	Specific	peptide glycan
GH136	Moderate	disaccharide
GH137	Moderate	oligo-saccharide
GH138	Moderate	oligo-saccharide
GH139	Moderate	peptide glycan
GH140	Moderate	peptide glycan
GH141	Moderate	monosaccharide_polysaccharide
GH142	Moderate	oligo-saccharide
GH143	Moderate	other
GH144	General	polysaccharide
GH145	Moderate	other
GH146	Moderate	other
GH147	Moderate	disaccharide
GH148	Moderate	peptide glycan
GH149	Specific	monosaccharide
GH150	Specific	peptide glycan
GH151	Moderate	monosaccharide
GH152	Specific	polysaccharide
GH153	General	peptide glycan
GH154	Moderate	other
GH156	Specific	polysaccharide
GH157	Specific	polysaccharide
GH158	Moderate	polysaccharide
GH159	Moderate	disaccharide
GH160	Not determine	peptide glycan
GH161	Moderate	monosaccharide
GH162	Not determine	polysaccharide
GH163	Moderate	peptide glycan
GH164	Specific	polysaccharide
GH165	Moderate	disaccharide
GH166	Not determine	peptide glycan

## Sheet: Table 9
Supplementary Table 9
Family	Property
GT0	General
GT1	General
GT2	General
GT3	General
GT4	General
GT5	General
GT6	Specific
GT7	Specific
GT8	General
GT9	General
GT10	Specific
GT11	General
GT12	Specific
GT13	Specific
GT14	General
GT15	Specific
GT16	Specific
GT17	Specific
GT18	Specific
GT19	General
GT20	General
GT21	Specific
GT22	Specific
GT23	Specific
GT24	Specific
GT25	General
GT26	General
GT27	Specific
GT28	General
GT29	Specific
GT30	General
GT31	Specific
GT32	General
GT33	Specific
GT34	Specific
GT35	General
GT37	Specific
GT38	Specific
GT39	General
GT40	N.D.
GT41	General
GT42	Specific
GT43	Specific
GT44	Specific
GT45	Specific
GT47	Specific
GT48	Specific
GT49	Specific
GT50	Specific
GT51	General
GT52	Specific
GT53	Specific
GT54	Specific
GT55	Specific
GT56	Specific
GT57	Specific
GT58	Specific
GT59	Specific
GT60	Specific
GT61	Specific
GT62	Specific
GT63	N.D.
GT64	Specific
GT65	Specific
GT66	General
GT67	N.D.
GT68	Specific
GT69	Specific
GT70	Specific
GT71	Specific
GT72	Specific
GT73	Specific
GT74	Specific
GT75	Specific
GT76	Specific
GT77	Specific
GT78	N.D.
GT79	N.D.
GT80	Specific
GT81	General
GT82	Specific
GT83	General
GT84	General
GT85	Specific
GT87	Specific
GT88	N.D.
GT89	Specific
GT90	Specific
GT91	Specific
GT92	Specific
GT93	Specific
GT94	Specific
GT95	Specific
GT96	Specific
GT97	Specific
GT98	Specific
GT99	Specific
GT100	Specific
GT101	Specific
GT102	Specific
GT103	Specific
GT104	General
GT105	Specific
GT106	Specific
GT107	General
GT108	N.D.
GT109	N.D.

## Sheet: Table 10
Supplementary Table 10
EC number of Starch and sucrose metabolism	General enzyme
1.1.99.13
2.4.1.1	+
2.4.1.10	+
2.4.1.11	+
2.4.1.12	+
2.4.1.13	+
2.4.1.14	+
2.4.1.15	+
2.4.1.18	+
2.4.1.19	+
2.4.1.20	+
2.4.1.21	+
2.4.1.242	+
2.4.1.245	+
2.4.1.25	+
2.4.1.29
2.4.1.34	+
2.4.1.342	+
2.4.1.35
2.4.1.4	+
2.4.1.5	+
2.4.1.64	+
2.4.1.7	+
2.4.1.8	+
2.4.1.9	+
2.4.99.16	+
2.7.1.1
2.7.1.10
2.7.1.106
2.7.1.175
2.7.1.2
2.7.1.201
2.7.1.205
2.7.1.208
2.7.1.211
2.7.1.4
2.7.1.41
2.7.7.27
2.7.7.33
2.7.7.34
2.7.7.9
3.1.3.12	+
3.1.3.24
3.1.3.9
3.1.3.90
3.2.1.1	+
3.2.1.10	+
3.2.1.11	+
3.2.1.122	+
3.2.1.133	+
3.2.1.141	+
3.2.1.2	+
3.2.1.20	+
3.2.1.21	+
3.2.1.26	+
3.2.1.28	+
3.2.1.3	+
3.2.1.39	+
3.2.1.4	+
3.2.1.48	+
3.2.1.54	+
3.2.1.58	+
3.2.1.64	+
3.2.1.65	+
3.2.1.68	+
3.2.1.74	+
3.2.1.86	+
3.2.1.91	+
3.2.1.93	+
3.6.1.21
3.6.1.9
5.3.1.9
5.4.2.2
5.4.2.6
5.4.99.15	+
5.4.99.16	+
